# Supplementary material for: O-Pivaloyl diphenyl­seleno­phosphinate
Source: Acta Crystallogr Sect E Struct Rep Online. 2009 Mar 25;65(Pt 4):o853–4. doi: 10.1107/S1600536809009295 (PMC2968832; doi:10.1107/S1600536809009295)
Supplement: Supplementary file 1 [file e-65-0o853-sup1.cif]

##############################################################################
###                                                                        ###
###        Electronic paper (Acta Crystallographica Section E)             ###
###                                                                        ###
##############################################################################
#                                                                            #
# This CIF contains the data in a paper accepted for publication in Acta     #
# Crystallographica Section E. It conforms to the requirements of Notes      #
# for Authors for Section E, and has been peer reviewed under the auspices   #
# of the IUCr Commission on Journals.                                        #
#                                                                            #
# Full details of the Crystallographic Information File format               #
# are given in the paper "The Crystallographic Information File (CIF):       #
# a New Standard Archive File for Crystallography" by S. R. Hall, F. H.      #
# Allen and I. D. Brown [Acta Cryst. (1991), A47, 655-685].                  #
#                                                                            #
# The current version of the core CIF dictionary is obtainable from          #
# ftp://ftp.iucr.org/pub/cif_core.dic. The current version number is 2.4.    #
#                                                                            #
# Software is freely available for graphical display of the structure(s) in  #
# this CIF.  For information consult the CIF home page http://www.iucr.org/  #
# cif/home.html                                                              #
#                                                                            #
# This file may be used for bona fide research purposes within the           #
# scientific community so long as proper attribution is given to the journal # 
# article from which it was obtained.                                        #
#                                                                            #
##############################################################################
                                             
data_global
_audit_creation_method     'WinGX routine CIF_UPDATE'
_audit_conform_dict_name     cif_core.dic
_audit_conform_dict_version     2.3
_journal_date_recd_electronic     2009-01-23
_journal_date_accepted     2009-03-13
_journal_name_full     'Acta Crystallographica, Section E'
_journal_year     2009
_journal_volume     65
_journal_issue      4
_journal_page_first     o853
_journal_page_last     o854
_journal_paper_category     QO
_journal_coeditor_code     EZ2163
_publ_contact_author_name     'Chojnacki, J.'
_publ_contact_author_address
;
Chemical Faculty,
Gdansk University of Technology,
Narutowicza 11/12,
Gdansk PL-80952,
Poland
;
_publ_contact_author_email     jaroslaw.chojnacki@chem.pg.gda.pl
_publ_contact_author_fax     '48(58)3472694'
_publ_contact_author_phone     '48(58)3472088'
_publ_section_title
;
<i>O</i>-pivaloyl diphenylselenophosphinate
;
loop_
    _publ_author_name
    _publ_author_address
    'Cholewinski, Grzegorz'
;
Chemical Faculty,
Gdansk University of Technology,
Narutowicza 11/12,
Gdansk PL-80952,
Poland
;
    'Chojnacki, Jaroslaw'
;
Chemical Faculty,
Gdansk University of Technology,
Narutowicza 11/12,
Gdansk PL-80952,
Poland
;
    'Pikies, Jerzy'
;
Chemical Faculty,
Gdansk University of Technology,
Narutowicza 11/12,
Gdansk PL-80952,
Poland
;
    'Rachon, Janusz'
;
Chemical Faculty,
Gdansk University of Technology,
Narutowicza 11/12,
Gdansk PL-80952,
Poland
;
data_I
_audit_creation_method     'WinGX routine CIF_UPDATE'
_chemical_name_systematic
;
<i>O</i>-pivaloyl diphenylselenophosphinate
;
_chemical_formula_moiety     'C17 H19 O2 P Se'
_chemical_formula_sum     'C17 H19 O2 P Se'
_chemical_formula_iupac     'C17 H19 O2 P Se'
_chemical_formula_weight     365.25
_chemical_melting_point     337(2)
_symmetry_cell_setting     monoclinic
_symmetry_space_group_name_H-M     'P 21/c'
_symmetry_space_group_name_Hall     '-P 2ybc'
loop_
    _symmetry_equiv_pos_as_xyz
    'x, y, z'
    '-x, y+1/2, -z+1/2'
    '-x, -y, -z'
    'x, -y-1/2, z-1/2'
_cell_length_a     9.6212(5)
_cell_length_b     10.3914(5)
_cell_length_c     17.1087(9)
_cell_angle_alpha     90
_cell_angle_beta     99.618(5)
_cell_angle_gamma     90
_cell_volume     1686.45(15)
_cell_formula_units_Z     4
_cell_measurement_reflns_used     5361
_cell_measurement_theta_min     1.9562
_cell_measurement_theta_max     32.3566
_cell_measurement_temperature     120(2)
_exptl_crystal_description     fragment
_exptl_crystal_colour     colourless
_exptl_crystal_size_max     0.22
_exptl_crystal_size_mid     0.2
_exptl_crystal_size_min     0.12
_exptl_crystal_density_diffrn     1.439
_exptl_crystal_density_method     'not measured'
_exptl_crystal_F_000     744
_exptl_absorpt_coefficient_mu     2.323
_exptl_absorpt_correction_type     multi-scan
_exptl_absorpt_process_details     '(CrysAlis RED; Oxford Diffraction, 2008)'
_exptl_absorpt_correction_T_min     0.5879
_exptl_absorpt_correction_T_max     0.7601
_diffrn_ambient_temperature     120(2)
_diffrn_radiation_type     MoK\a
_diffrn_radiation_wavelength     0.71073
_diffrn_radiation_source     'Mo K\a radiation'
_diffrn_radiation_monochromator     graphite
_diffrn_measurement_device_type     'Oxford Diffraction KM-4-CCD'
_diffrn_measurement_device     '4-axis \k geometry diffractometer'
_diffrn_measurement_method     '\w scans (0.75\% width)'
_diffrn_reflns_number     12450
_diffrn_reflns_av_R_equivalents     0.06
_diffrn_reflns_theta_min     2.3
_diffrn_reflns_theta_max     27
_diffrn_reflns_theta_full     27
_diffrn_measured_fraction_theta_max     1
_diffrn_measured_fraction_theta_full     1
_diffrn_reflns_limit_h_min     -12
_diffrn_reflns_limit_h_max     12
_diffrn_reflns_limit_k_min     -12
_diffrn_reflns_limit_k_max     13
_diffrn_reflns_limit_l_min     -21
_diffrn_reflns_limit_l_max     19
_reflns_number_total     3674
_reflns_number_gt     2596
_reflns_threshold_expression     I>2\s(I)
_refine_ls_structure_factor_coef     Fsqd
_refine_ls_matrix_type     full
_refine_ls_R_factor_gt     0.0567
_refine_ls_wR_factor_ref     0.1465
_refine_ls_goodness_of_fit_ref     0.967
_refine_ls_restrained_S_all     0.967
_refine_ls_number_reflns     3674
_refine_ls_number_parameters     193
_refine_ls_number_restraints     0
_refine_ls_hydrogen_treatment     constr
_refine_ls_weighting_scheme     calc
_refine_ls_weighting_details
                 'calc w=1/[\s^2^(Fo^2^)+(0.0979P)^2^] where P=(Fo^2^+2Fc^2^)/3'
_atom_sites_solution_hydrogens     geom
_atom_sites_solution_primary     direct
_atom_sites_solution_secondary     difmap
_refine_ls_shift/su_max     0.001
_refine_diff_density_max     2.179
_refine_diff_density_min     -0.65
_refine_ls_extinction_method     none
loop_
    _atom_type_symbol
    _atom_type_description
    _atom_type_scat_dispersion_real
    _atom_type_scat_dispersion_imag
    _atom_type_scat_source
    C C 0.0033 0.0016 'International Tables Vol C Tables 4.2.6.8 and 6.1.1.4'
    H H 0 0 'International Tables Vol C Tables 4.2.6.8 and 6.1.1.4'
    O O 0.0106 0.006 'International Tables Vol C Tables 4.2.6.8 and 6.1.1.4'
    P P 0.1023 0.0942 'International Tables Vol C Tables 4.2.6.8 and 6.1.1.4'
    Se Se -0.0929 2.2259 'International Tables Vol C Tables 4.2.6.8 and 6.1.1.4'
_computing_data_collection     'CrysAlis CCD (Oxford Diffraction 2008)'
_computing_cell_refinement     'CrysAlis RED (Oxford Diffraction 2008)'
_computing_data_reduction     'CrysAlis RED (Oxford Diffraction 2008)'
_computing_structure_solution     'SHELXS97 (Sheldrick, 2008)'
_computing_structure_refinement     'SHELXL97 (Sheldrick, 2008)'
_computing_molecular_graphics     'ORTEP-3 for Windows (Farrugia, 1997)'
_computing_publication_material
                                'WinGX (Farrugia, 1999) and PLATON (Spek, 2009)'
loop_
    _atom_site_type_symbol
    _atom_site_label
    _atom_site_fract_x
    _atom_site_fract_y
    _atom_site_fract_z
    _atom_site_U_iso_or_equiv
    _atom_site_adp_type
    _atom_site_calc_flag
    _atom_site_refinement_flags
    _atom_site_occupancy
    _atom_site_disorder_assembly
    _atom_site_disorder_group
    P P2 0.85844(10) 0.75002(9) 0.28847(6) 0.0208(2) Uani d . 1 . .
    Se Se1 0.78275(4) 0.76292(4) 0.16772(2) 0.02698(17) Uani d . 1 . .
    O O1 0.8422(2) 0.6100(2) 0.33157(15) 0.0243(6) Uani d . 1 . .
    O O2 0.6042(3) 0.6037(3) 0.30807(16) 0.0310(6) Uani d . 1 . .
    C C1 0.7130(4) 0.5607(4) 0.3426(2) 0.0243(8) Uani d . 1 . .
    C C2 0.7308(4) 0.4557(4) 0.4043(2) 0.0274(8) Uani d . 1 . .
    C C3 0.7855(5) 0.5221(5) 0.4839(2) 0.0424(11) Uani d . 1 . .
    H H3A 0.8789 0.5588 0.4826 0.064 Uiso calc R 1 . .
    H H3B 0.7923 0.4588 0.5269 0.064 Uiso calc R 1 . .
    H H3C 0.7203 0.5908 0.493 0.064 Uiso calc R 1 . .
    C C4 0.8353(4) 0.3542(4) 0.3869(3) 0.0341(10) Uani d . 1 . .
    H H4A 0.7989 0.3118 0.3365 0.051 Uiso calc R 1 . .
    H H4B 0.8486 0.2903 0.4296 0.051 Uiso calc R 1 . .
    H H4C 0.9258 0.3953 0.3835 0.051 Uiso calc R 1 . .
    C C5 0.5874(4) 0.3949(4) 0.4078(3) 0.0412(11) Uani d . 1 . .
    H H5A 0.5226 0.4609 0.4212 0.062 Uiso calc R 1 . .
    H H5B 0.5984 0.3272 0.4482 0.062 Uiso calc R 1 . .
    H H5C 0.5493 0.3574 0.356 0.062 Uiso calc R 1 . .
    C C6 1.0474(4) 0.7623(3) 0.3126(2) 0.0211(8) Uani d . 1 . .
    C C7 1.1309(4) 0.6520(4) 0.3187(2) 0.0263(8) Uani d . 1 . .
    H H7 1.0889 0.569 0.3136 0.032 Uiso calc R 1 . .
    C C8 1.2769(4) 0.6654(4) 0.3324(2) 0.0273(9) Uani d . 1 . .
    H H8 1.3348 0.5908 0.3365 0.033 Uiso calc R 1 . .
    C C9 1.3386(4) 0.7856(4) 0.3399(2) 0.0298(9) Uani d . 1 . .
    H H9 1.4384 0.7935 0.3494 0.036 Uiso calc R 1 . .
    C C10 1.2550(4) 0.8946(4) 0.3337(2) 0.0277(9) Uani d . 1 . .
    H H10 1.2976 0.9773 0.3387 0.033 Uiso calc R 1 . .
    C C11 1.1095(4) 0.8839(4) 0.3203(2) 0.0242(8) Uani d . 1 . .
    H H11 1.0524 0.9589 0.3164 0.029 Uiso calc R 1 . .
    C C12 0.7863(4) 0.8624(4) 0.3506(2) 0.0254(8) Uani d . 1 . .
    C C13 0.6748(4) 0.9438(4) 0.3208(2) 0.0262(8) Uani d . 1 . .
    H H13 0.6364 0.9409 0.266 0.031 Uiso calc R 1 . .
    C C14 0.6194(4) 1.0279(4) 0.3691(3) 0.0338(10) Uani d . 1 . .
    H H14 0.5447 1.084 0.3476 0.041 Uiso calc R 1 . .
    C C15 0.6734(4) 1.0307(4) 0.4499(3) 0.0357(10) Uani d . 1 . .
    H H15 0.6343 1.0875 0.4839 0.043 Uiso calc R 1 . .
    C C16 0.7843(5) 0.9505(4) 0.4806(3) 0.0376(10) Uani d . 1 . .
    H H16 0.8216 0.953 0.5356 0.045 Uiso calc R 1 . .
    C C17 0.8406(4) 0.8673(4) 0.4316(2) 0.0307(9) Uani d . 1 . .
    H H17 0.9169 0.8128 0.453 0.037 Uiso calc R 1 . .
loop_
    _atom_site_aniso_label
    _atom_site_aniso_U_11
    _atom_site_aniso_U_22
    _atom_site_aniso_U_33
    _atom_site_aniso_U_12
    _atom_site_aniso_U_13
    _atom_site_aniso_U_23
    P2 0.0152(5) 0.0257(5) 0.0208(5) 0.0002(4) 0.0014(4) 0.0001(4)
    Se1 0.0227(2) 0.0355(3) 0.0210(2) 0.00040(17) -0.00147(16) 0.00093(15)
    O1 0.0153(13) 0.0272(13) 0.0289(14) -0.0003(10) -0.0002(10) 0.0038(11)
    O2 0.0159(14) 0.0380(16) 0.0371(16) 0.0016(12) -0.0016(12) 0.0088(13)
    C1 0.0201(19) 0.0271(19) 0.026(2) -0.0059(16) 0.0044(16) -0.0059(15)
    C2 0.0211(19) 0.035(2) 0.025(2) -0.0008(17) 0.0007(16) 0.0055(16)
    C3 0.050(3) 0.050(3) 0.025(2) -0.004(2) 0.003(2) 0.0038(19)
    C4 0.026(2) 0.035(2) 0.040(2) 0.0042(18) 0.0028(18) 0.0097(18)
    C5 0.023(2) 0.046(3) 0.054(3) -0.0007(19) 0.006(2) 0.017(2)
    C6 0.0152(17) 0.0296(19) 0.0183(18) 0.0002(14) 0.0024(14) 0.0004(14)
    C7 0.023(2) 0.0282(19) 0.027(2) -0.0011(16) 0.0032(16) 0.0007(15)
    C8 0.020(2) 0.031(2) 0.031(2) 0.0051(16) 0.0040(16) -0.0002(16)
    C9 0.019(2) 0.041(2) 0.028(2) -0.0034(17) 0.0029(16) -0.0027(18)
    C10 0.023(2) 0.033(2) 0.025(2) -0.0076(16) 0.0008(16) -0.0022(16)
    C11 0.022(2) 0.0279(19) 0.0225(19) 0.0044(16) 0.0031(15) 0.0010(15)
    C12 0.020(2) 0.0263(19) 0.030(2) 0.0003(16) 0.0039(16) -0.0025(16)
    C13 0.0209(19) 0.028(2) 0.030(2) 0.0002(16) 0.0040(16) 0.0016(16)
    C14 0.021(2) 0.032(2) 0.048(3) -0.0008(17) 0.0052(19) -0.0006(19)
    C15 0.035(2) 0.035(2) 0.039(3) -0.0017(19) 0.013(2) -0.0078(19)
    C16 0.047(3) 0.039(2) 0.028(2) 0.002(2) 0.0062(19) -0.0013(18)
    C17 0.030(2) 0.034(2) 0.026(2) 0.0029(18) 0.0008(17) 0.0022(17)
_geom_special_details
;
All e.s.d.'s (except the e.s.d. in the dihedral angle between two l.s. planes)
are estimated using the full covariance matrix. The cell e.s.d.'s are taken
into account individually in the estimation of e.s.d.'s in distances, angles
and torsion angles; correlations between e.s.d.'s in cell parameters are only
used when they are defined by crystal symmetry. An approximate (isotropic)
treatment of cell e.s.d.'s is used for estimating e.s.d.'s involving l.s.
planes.
;
loop_
    _geom_bond_atom_site_label_1
    _geom_bond_atom_site_label_2
    _geom_bond_site_symmetry_2
    _geom_bond_distance
    _geom_bond_publ_flag
    P2 O1 . 1.650(3) ?
    P2 C12 . 1.795(4) ?
    P2 C6 . 1.801(4) ?
    P2 Se1 . 2.0769(11) ?
    O1 C1 . 1.386(4) ?
    O2 C1 . 1.200(4) ?
    C1 C2 . 1.507(5) ?
    C2 C4 . 1.521(5) ?
    C2 C5 . 1.527(5) ?
    C2 C3 . 1.539(5) ?
    C3 H3A . 0.98 ?
    C3 H3B . 0.98 ?
    C3 H3C . 0.98 ?
    C4 H4A . 0.98 ?
    C4 H4B . 0.98 ?
    C4 H4C . 0.98 ?
    C5 H5A . 0.98 ?
    C5 H5B . 0.98 ?
    C5 H5C . 0.98 ?
    C6 C7 . 1.393(5) ?
    C6 C11 . 1.395(5) ?
    C7 C8 . 1.392(5) ?
    C7 H7 . 0.95 ?
    C8 C9 . 1.381(6) ?
    C8 H8 . 0.95 ?
    C9 C10 . 1.383(6) ?
    C9 H9 . 0.95 ?
    C10 C11 . 1.384(5) ?
    C10 H10 . 0.95 ?
    C11 H11 . 0.95 ?
    C12 C13 . 1.394(5) ?
    C12 C17 . 1.398(5) ?
    C13 C14 . 1.370(5) ?
    C13 H13 . 0.95 ?
    C14 C15 . 1.394(6) ?
    C14 H14 . 0.95 ?
    C15 C16 . 1.386(6) ?
    C15 H15 . 0.95 ?
    C16 C17 . 1.377(6) ?
    C16 H16 . 0.95 ?
    C17 H17 . 0.95 ?
loop_
    _geom_angle_atom_site_label_1
    _geom_angle_atom_site_label_2
    _geom_angle_atom_site_label_3
    _geom_angle_site_symmetry_1
    _geom_angle_site_symmetry_3
    _geom_angle
    _geom_angle_publ_flag
    O1 P2 C12 . . 103.55(16) ?
    O1 P2 C6 . . 97.32(15) ?
    C12 P2 C6 . . 107.07(17) ?
    O1 P2 Se1 . . 117.24(10) ?
    C12 P2 Se1 . . 116.17(13) ?
    C6 P2 Se1 . . 113.35(13) ?
    C1 O1 P2 . . 122.8(2) ?
    O2 C1 O1 . . 121.6(3) ?
    O2 C1 C2 . . 127.0(3) ?
    O1 C1 C2 . . 111.3(3) ?
    C1 C2 C4 . . 111.5(3) ?
    C1 C2 C5 . . 109.3(3) ?
    C4 C2 C5 . . 110.6(3) ?
    C1 C2 C3 . . 106.1(3) ?
    C4 C2 C3 . . 110.1(3) ?
    C5 C2 C3 . . 109.2(3) ?
    C2 C3 H3A . . 109.5 ?
    C2 C3 H3B . . 109.5 ?
    H3A C3 H3B . . 109.5 ?
    C2 C3 H3C . . 109.5 ?
    H3A C3 H3C . . 109.5 ?
    H3B C3 H3C . . 109.5 ?
    C2 C4 H4A . . 109.5 ?
    C2 C4 H4B . . 109.5 ?
    H4A C4 H4B . . 109.5 ?
    C2 C4 H4C . . 109.5 ?
    H4A C4 H4C . . 109.5 ?
    H4B C4 H4C . . 109.5 ?
    C2 C5 H5A . . 109.5 ?
    C2 C5 H5B . . 109.5 ?
    H5A C5 H5B . . 109.5 ?
    C2 C5 H5C . . 109.5 ?
    H5A C5 H5C . . 109.5 ?
    H5B C5 H5C . . 109.5 ?
    C7 C6 C11 . . 120.4(3) ?
    C7 C6 P2 . . 120.4(3) ?
    C11 C6 P2 . . 119.1(3) ?
    C8 C7 C6 . . 118.9(3) ?
    C8 C7 H7 . . 120.5 ?
    C6 C7 H7 . . 120.5 ?
    C9 C8 C7 . . 120.8(4) ?
    C9 C8 H8 . . 119.6 ?
    C7 C8 H8 . . 119.6 ?
    C8 C9 C10 . . 119.9(4) ?
    C8 C9 H9 . . 120 ?
    C10 C9 H9 . . 120 ?
    C9 C10 C11 . . 120.4(4) ?
    C9 C10 H10 . . 119.8 ?
    C11 C10 H10 . . 119.8 ?
    C10 C11 C6 . . 119.6(3) ?
    C10 C11 H11 . . 120.2 ?
    C6 C11 H11 . . 120.2 ?
    C13 C12 C17 . . 118.5(4) ?
    C13 C12 P2 . . 121.9(3) ?
    C17 C12 P2 . . 119.5(3) ?
    C14 C13 C12 . . 121.4(4) ?
    C14 C13 H13 . . 119.3 ?
    C12 C13 H13 . . 119.3 ?
    C13 C14 C15 . . 119.5(4) ?
    C13 C14 H14 . . 120.2 ?
    C15 C14 H14 . . 120.2 ?
    C16 C15 C14 . . 119.9(4) ?
    C16 C15 H15 . . 120 ?
    C14 C15 H15 . . 120 ?
    C17 C16 C15 . . 120.2(4) ?
    C17 C16 H16 . . 119.9 ?
    C15 C16 H16 . . 119.9 ?
    C16 C17 C12 . . 120.4(4) ?
    C16 C17 H17 . . 119.8 ?
    C12 C17 H17 . . 119.8 ?
loop_
    _geom_torsion_atom_site_label_1
    _geom_torsion_atom_site_label_2
    _geom_torsion_atom_site_label_3
    _geom_torsion_atom_site_label_4
    _geom_torsion_site_symmetry_1
    _geom_torsion_site_symmetry_2
    _geom_torsion_site_symmetry_3
    _geom_torsion_site_symmetry_4
    _geom_torsion
    _geom_torsion_publ_flag
    Se1 P2 O1 C1 . . . . -69.5(3) no
    C6 P2 O1 C1 . . . . 169.4(3) no
    C12 P2 O1 C1 . . . . 59.8(3) no
    Se1 P2 C6 C7 . . . . -92.1(3) no
    Se1 P2 C6 C11 . . . . 84.0(3) no
    O1 P2 C6 C7 . . . . 31.8(3) no
    O1 P2 C6 C11 . . . . -152.1(3) no
    C12 P2 C6 C7 . . . . 138.5(3) no
    C12 P2 C6 C11 . . . . -45.4(3) no
    Se1 P2 C12 C13 . . . . 7.0(4) no
    Se1 P2 C12 C17 . . . . -174.5(3) no
    O1 P2 C12 C13 . . . . -123.0(3) no
    O1 P2 C12 C17 . . . . 55.5(4) no
    C6 P2 C12 C13 . . . . 134.8(3) no
    C6 P2 C12 C17 . . . . -46.7(4) no
    P2 O1 C1 O2 . . . . 15.0(5) no
    P2 O1 C1 C2 . . . . -162.2(2) no
    O1 C1 C2 C3 . . . . 68.6(4) no
    O1 C1 C2 C4 . . . . -51.4(4) no
    O1 C1 C2 C5 . . . . -174.0(3) no
    O2 C1 C2 C3 . . . . -108.5(5) no
    O2 C1 C2 C4 . . . . 131.6(4) no
    O2 C1 C2 C5 . . . . 8.9(6) no
    P2 C6 C7 C8 . . . . 175.9(3) no
    C11 C6 C7 C8 . . . . -0.1(5) no
    P2 C6 C11 C10 . . . . -175.8(3) no
    C7 C6 C11 C10 . . . . 0.3(5) no
    C6 C7 C8 C9 . . . . 0.0(5) no
    C7 C8 C9 C10 . . . . -0.1(5) no
    C8 C9 C10 C11 . . . . 0.3(5) no
    C9 C10 C11 C6 . . . . -0.4(5) no
    P2 C12 C13 C14 . . . . 179.1(3) no
    C17 C12 C13 C14 . . . . 0.5(6) no
    P2 C12 C17 C16 . . . . -178.3(3) no
    C13 C12 C17 C16 . . . . 0.3(6) no
    C12 C13 C14 C15 . . . . -1.3(6) no
    C13 C14 C15 C16 . . . . 1.3(6) no
    C14 C15 C16 C17 . . . . -0.5(6) no
    C15 C16 C17 C12 . . . . -0.3(7) no
