# Supplementary material for: O-Pivaloyl diphenyl­seleno­phosphinate
Source: Acta Crystallogr Sect E Struct Rep Online. 2009 Mar 25;65(Pt 4):o853–4. doi: 10.1107/S1600536809009295 (PMC2968832; doi:10.1107/S1600536809009295)
Supplement: Supplementary file 2 [file e-65-0o853-Isup2.hkl]

#
# h,k,l, Fc-squared, Fo-squared, sigma(Fo-squared) and status flag
#
data_I
_shelx_title ' rach3 in P2(1)/c'
_shelx_refln_list_code          4
_shelx_F_calc_maximum      271.40
_exptl_crystal_F_000       744.00
_reflns_d_resolution_high  0.7828
 
loop_
 _symmetry_equiv_pos_as_xyz
 'x, y, z'
 '-x, y+1/2, -z+1/2'
 '-x, -y, -z'
 'x, -y-1/2, z-1/2'
 
_cell_length_a     9.6212
_cell_length_b    10.3914
_cell_length_c    17.1087
_cell_angle_alpha  90.000
_cell_angle_beta   99.618
_cell_angle_gamma  90.000
 
_shelx_F_squared_multiplier     1.000
 
loop_
 _refln_index_h
 _refln_index_k
 _refln_index_l
 _refln_F_squared_calc
 _refln_F_squared_meas
 _refln_F_squared_sigma
 _refln_observed_status
   2   0   0    73656.59   123339.47   6636.28 o
   3   0   0    11783.04    16417.27    311.91 o
   4   0   0      184.85      246.09     20.93 o
   5   0   0     6068.53     7050.54    279.58 o
   6   0   0       39.23       46.20     20.76 o
   7   0   0      516.57      576.07     27.96 o
   8   0   0      232.24      157.82     28.35 o
   9   0   0      712.70      643.09     45.95 o
  10   0   0        5.34       -5.04     43.66 o
  11   0   0     2706.23     2558.82    196.17 o
  12   0   0      632.73      699.10     90.93 o
   1   1   0    16012.06    13199.92   3331.47 o
   2   1   0    10929.87    16537.14    163.52 o
   3   1   0     8921.52    12202.41    131.83 o
   4   1   0    15650.14    20776.36    382.43 o
   5   1   0       30.72       40.00     18.43 o
   6   1   0     3733.01     4312.62    112.68 o
   7   1   0       45.09       38.86     16.53 o
   8   1   0     1641.59     1652.23     30.34 o
   9   1   0        7.39       -4.26     28.24 o
  10   1   0     1847.34     1697.59     74.10 o
  11   1   0      452.24      424.43     67.02 o
  12   1   0     1669.78     1636.24    101.13 o
   0   2   0     6135.90     7919.81     66.85 o
   1   2   0    10598.23    12723.91    305.60 o
   2   2   0     2195.37     2350.53    127.30 o
   3   2   0    11916.77    13528.46    150.05 o
   4   2   0      579.35      613.05     19.23 o
   5   2   0     3033.86     3218.97    189.37 o
   6   2   0        5.01        2.57     12.25 o
   7   2   0     1331.17     1334.71     51.04 o
   8   2   0       38.92       13.34     26.01 o
   9   2   0     1704.05     1633.68     61.64 o
  10   2   0       97.65       62.65     29.68 o
  11   2   0     1735.70     1695.92    156.98 o
   1   3   0     9016.25     9400.69    218.92 o
   2   3   0     5292.54     5956.88    253.49 o
   3   3   0     2626.93     2654.15     46.46 o
   4   3   0     4324.78     4529.76    110.58 o
   5   3   0      807.08      795.26     25.75 o
   6   3   0      431.52      380.59     25.72 o
   7   3   0     1314.41     1151.21     41.89 o
   8   3   0     1600.00     1529.12     58.68 o
   9   3   0      151.99       95.36     34.12 o
  10   3   0     1520.45     1233.22     80.55 o
  11   3   0      199.16      185.94     69.23 o
   0   4   0     4469.22     4271.88    111.11 o
   1   4   0      651.11      572.52     17.87 o
   2   4   0     5331.54     5241.95    134.45 o
   3   4   0      294.54      140.56     16.00 o
   4   4   0     3159.33     3042.21     37.16 o
   5   4   0     1530.14     1320.52     31.88 o
   6   4   0        4.84       -0.41     27.03 o
   7   4   0     3521.87     3333.54     49.75 o
   8   4   0        3.44      -14.87     35.11 o
   9   4   0     2095.07     1978.69     52.04 o
  10   4   0        7.67       33.73     42.02 o
  11   4   0     1191.65     1052.52     66.92 o
   1   5   0    13552.69    13356.59    216.91 o
   2   5   0     5303.62     5445.54    190.22 o
   3   5   0     3556.96     3233.03     57.08 o
   4   5   0     3835.69     3635.61    159.91 o
   5   5   0       16.11       13.24     26.69 o
   6   5   0       82.60       54.49     29.17 o
   7   5   0      182.77      154.53     33.25 o
   8   5   0      696.11      598.92     41.07 o
   9   5   0        5.26       21.41     41.70 o
  10   5   0     1422.11     1361.84     55.95 o
  11   5   0      255.37      290.91     52.53 o
   0   6   0    12686.82    11679.81    271.71 o
   1   6   0      584.13      533.23     29.88 o
   2   6   0     2630.77     2362.98     85.37 o
   3   6   0     1769.89     1483.83     50.31 o
   4   6   0      121.12       67.25     16.42 o
   5   6   0     1523.65     1257.64     47.26 o
   6   6   0      113.93       63.08     31.47 o
   7   6   0      379.73      364.63     38.16 o
   8   6   0       47.04       35.24     40.88 o
   9   6   0      525.87      479.61     47.17 o
  10   6   0        7.26       13.41     47.31 o
   1   7   0     7200.67     6947.73    120.28 o
   2   7   0     1214.56     1143.77     29.45 o
   3   7   0      630.87      515.73     45.91 o
   4   7   0     2671.67     2571.95    169.77 o
   5   7   0      441.49      314.76     33.03 o
   6   7   0      246.63      204.17     34.87 o
   7   7   0       28.94        1.88     37.02 o
   8   7   0       17.41       -2.80     39.37 o
   9   7   0      135.30      124.92     45.92 o
  10   7   0      183.13      181.78     49.83 o
   0   8   0     6918.16     6797.61     96.01 o
   1   8   0     1551.40     1420.58     23.49 o
   2   8   0     1147.56     1095.55     36.27 o
   3   8   0     4256.12     3992.59    114.47 o
   4   8   0      101.45       56.90     30.65 o
   5   8   0     1628.12     1478.46     42.58 o
   6   8   0        1.41       -8.28     36.71 o
   7   8   0      131.32       89.23     39.99 o
   8   8   0      161.91      120.38     45.27 o
   9   8   0      179.86      164.76     49.58 o
   1   9   0     1964.83     1809.59     32.43 o
   2   9   0     1465.06     1506.30     47.90 o
   3   9   0      948.28      916.19     31.73 o
   4   9   0     1801.92     1887.75    130.74 o
   5   9   0       10.90      -15.05     31.47 o
   6   9   0      275.55      251.90     41.02 o
   7   9   0        5.11      -22.98     43.33 o
   8   9   0      408.16      423.20     50.57 o
   0  10   0     3122.42     3280.09     77.46 o
   1  10   0      595.64      541.58     29.26 o
   2  10   0     1558.81     1493.98     63.15 o
   3  10   0      751.54      744.44     50.04 o
   4  10   0      131.15      159.66     37.87 o
   5  10   0       49.05       64.76     40.27 o
   6  10   0       52.25       39.54     38.12 o
   7  10   0       26.50      -12.22     41.40 o
   1  11   0     1098.41     1234.29     45.92 o
   2  11   0       28.26       19.67     37.26 o
   3  11   0      113.14      139.57     40.26 o
   4  11   0       38.06       56.77     51.73 o
   5  11   0        9.29       13.90     44.81 o
   6  11   0        5.70        0.35     46.67 o
   0  12   0      160.90      146.79     48.18 o
   1  12   0      132.25      135.97     40.86 o
   2  12   0       44.52       26.66     41.52 o
   3  12   0      263.27      337.24     54.20 o
   4  12   0        5.97       15.79     53.28 o
   5  12   0       39.03       78.61     48.72 o
   1  13   0       57.66       85.71     45.06 o
   2  13   0      280.51      265.54     55.12 o
 -12   1   1        9.76       61.24     62.93 o
 -11   1   1        3.17       14.67     34.82 o
 -10   1   1       84.58       77.55     32.38 o
  -9   1   1      184.88      170.50     29.63 o
  -8   1   1      797.93      753.83     25.75 o
  -7   1   1       53.17       29.51     18.33 o
  -6   1   1      938.84     1007.20     20.00 o
  -5   1   1      251.50      248.12     14.36 o
  -4   1   1        7.28       -8.35     11.78 o
  -3   1   1      125.53      109.58     11.48 o
  -2   1   1      117.14      139.47      8.91 o
  -1   1   1      717.96      654.34     12.60 o
   0   1   1      194.60      168.80     96.76 o
   1   1   1      388.24      472.48     27.11 o
   2   1   1      211.83      241.78     13.78 o
   3   1   1     1497.71     2307.70     87.18 o
   4   1   1      494.12      583.06     21.47 o
   5   1   1       26.28       28.49     13.34 o
   6   1   1        1.32        1.84     13.91 o
   7   1   1      988.25     1057.03     20.96 o
   8   1   1      587.81      549.41     24.24 o
   9   1   1      216.00      158.30     27.41 o
  10   1   1      191.50      224.20     41.17 o
  11   1   1       51.96       50.68     39.50 o
 -12   2   1        9.32      -24.37     59.66 o
 -11   2   1        0.07       11.35     38.48 o
 -10   2   1        1.04      -35.87     31.61 o
  -9   2   1      859.28      806.14     39.10 o
  -8   2   1      290.81      287.04     28.11 o
  -7   2   1     1151.11     1107.68     29.26 o
  -6   2   1        7.70        8.45     14.18 o
  -5   2   1       59.36       46.45     11.33 o
  -4   2   1     2755.57     2975.83     72.98 o
  -3   2   1      154.03      152.42     19.01 o
  -2   2   1     2614.37     2700.35     43.38 o
  -1   2   1        2.29        9.55     11.76 o
   0   2   1     1127.48     1239.24     78.09 o
   1   2   1     1555.22     1784.69     84.18 o
   2   2   1        3.01       15.51     15.57 o
   3   2   1      183.18      222.32     16.18 o
   4   2   1      129.28      148.21     16.43 o
   5   2   1       36.94       48.82     11.32 o
   6   2   1      128.16      125.32     17.80 o
   7   2   1      441.25      423.76     24.05 o
   8   2   1        0.73       -4.88     21.14 o
   9   2   1      537.64      490.04     33.67 o
  10   2   1        1.77      -24.52     37.79 o
  11   2   1       66.75      106.23     43.06 o
 -11   3   1      278.93      279.59     61.43 o
 -10   3   1       11.25      -10.06     39.01 o
  -9   3   1        4.98      -22.28     33.91 o
  -8   3   1       56.56       54.49     32.11 o
  -7   3   1       40.25        6.85     28.63 o
  -6   3   1       52.42       53.54     25.01 o
  -5   3   1      327.69      296.50     25.47 o
  -4   3   1      110.49      116.85     20.14 o
  -3   3   1     3623.24     3507.50    188.25 o
  -2   3   1     1403.37     1377.12     58.06 o
  -1   3   1      797.01      792.84     47.22 o
   0   3   1      957.20      988.67     23.66 o
   1   3   1       28.34       15.12     10.69 o
   2   3   1      795.22      846.77     10.60 o
   3   3   1     2326.75     2897.27     41.45 o
   4   3   1      687.71      891.76     59.05 o
   5   3   1     1579.02     1946.13    105.04 o
   6   3   1       34.73       35.82     21.35 o
   7   3   1       42.99       43.66     24.56 o
   8   3   1       96.76      115.00     27.36 o
   9   3   1        3.82       25.71     31.03 o
  10   3   1       84.94      133.94     41.22 o
  11   3   1       24.12       16.96     54.54 o
 -11   4   1       51.08      -10.36     58.40 o
 -10   4   1      289.91      221.39     42.91 o
  -9   4   1        1.42      -15.01     38.80 o
  -8   4   1      473.52      458.55     36.55 o
  -7   4   1      429.64      373.90     32.49 o
  -6   4   1      288.22      223.96     27.73 o
  -5   4   1     2598.13     2335.13     41.03 o
  -4   4   1       85.36       57.41     21.09 o
  -3   4   1     1057.85     1131.17     62.06 o
  -2   4   1      220.79      155.99     13.46 o
  -1   4   1       58.37       40.35     11.09 o
   0   4   1     1800.64     1752.84     47.25 o
   1   4   1       12.57        1.55     10.15 o
   2   4   1      211.35      175.47     10.12 o
   3   4   1        0.07        3.59     10.26 o
   4   4   1       57.34       30.65     22.55 o
   5   4   1      364.48      369.85     27.31 o
   6   4   1      153.00      128.17     30.39 o
   7   4   1      485.34      427.71     34.08 o
   8   4   1       71.21       57.95     35.50 o
   9   4   1       56.40       63.06     40.47 o
  10   4   1       12.05       31.81     41.97 o
  11   4   1       34.82       55.34     59.72 o
 -11   5   1       88.99      114.70     50.17 o
 -10   5   1        0.97      -25.96     45.65 o
  -9   5   1      248.13      214.97     42.98 o
  -8   5   1        3.86      -40.38     36.99 o
  -7   5   1       84.59       37.82     32.75 o
  -6   5   1      436.57      431.32     32.34 o
  -5   5   1        2.13       -5.38     25.48 o
  -4   5   1     3882.52     3756.40    145.30 o
  -3   5   1      397.86      374.41     22.22 o
  -2   5   1     1524.48     1654.30    103.21 o
  -1   5   1     1412.60     1315.96     44.03 o
   0   5   1        7.41        5.54      8.78 o
   1   5   1     6287.12     6642.65    140.49 o
   2   5   1      330.41      266.30     11.93 o
   3   5   1     1017.95      900.12     85.72 o
   4   5   1        2.28      -15.53     23.36 o
   5   5   1      193.26      165.60     27.23 o
   6   5   1       19.50        7.64     29.59 o
   7   5   1     1264.72     1136.93     41.32 o
   8   5   1       45.15       27.15     36.77 o
   9   5   1       80.09       59.07     42.85 o
  10   5   1       30.88       65.65     48.15 o
  11   5   1      112.39      123.29     62.14 o
 -10   6   1       39.90       60.46     47.48 o
  -9   6   1       48.88       41.11     42.43 o
  -8   6   1      206.27      160.69     40.99 o
  -7   6   1       91.11      106.41     36.61 o
  -6   6   1      508.39      466.84     35.15 o
  -5   6   1      248.96      242.84     30.21 o
  -4   6   1       17.15        7.70     12.52 o
  -3   6   1      100.34       71.51     15.99 o
  -2   6   1      546.67      552.42     17.23 o
  -1   6   1      754.94      661.14     20.14 o
   0   6   1     1363.18     1194.73     42.47 o
   1   6   1      576.53      544.16     19.84 o
   2   6   1      419.10      340.42     16.88 o
   3   6   1        5.07       -0.08     12.98 o
   4   6   1      414.66      258.24     48.25 o
   5   6   1      537.56      458.00     31.78 o
   6   6   1      120.25       77.37     31.12 o
   7   6   1      610.23      521.20     38.23 o
   8   6   1       13.26       12.59     38.63 o
   9   6   1      250.15      271.69     44.85 o
  10   6   1      128.04      113.39     45.93 o
 -10   7   1        6.36       15.20     49.20 o
  -9   7   1      143.53      108.77     46.88 o
  -8   7   1      441.80      407.28     43.84 o
  -7   7   1       67.85       47.95     37.61 o
  -6   7   1      757.50      697.22     38.83 o
  -5   7   1        9.71        8.13     29.86 o
  -4   7   1     1080.62      897.91     78.39 o
  -3   7   1       96.38       66.48     16.15 o
  -2   7   1      786.04      760.10     19.84 o
  -1   7   1      106.15       82.51     16.23 o
   0   7   1      163.25      157.44     11.86 o
   1   7   1      207.07      205.22     17.08 o
   2   7   1        3.40      -16.50     17.31 o
   3   7   1      638.75      519.55     69.99 o
   4   7   1      111.97       92.53     24.61 o
   5   7   1      269.60      220.48     31.88 o
   6   7   1      117.78       63.86     34.07 o
   7   7   1       37.18       13.84     37.76 o
   8   7   1      397.24      370.56     43.24 o
   9   7   1       13.24       13.71     44.91 o
  10   7   1      312.43      319.27     52.40 o
  -9   8   1      426.62      425.86     50.36 o
  -8   8   1        4.52      -36.46     43.82 o
  -7   8   1      367.02      321.27     41.90 o
  -6   8   1       47.80      -12.28     37.62 o
  -5   8   1      226.00      270.86     30.39 o
  -4   8   1       12.77       29.27     25.94 o
  -3   8   1      527.78      505.71     20.85 o
  -2   8   1       26.11       24.27     18.00 o
  -1   8   1     1422.02     1320.28     31.34 o
   0   8   1     1246.97     1282.98     39.85 o
   1   8   1      562.25      519.34     20.33 o
   2   8   1     2035.52     2141.76     44.92 o
   3   8   1      208.81      123.30     22.42 o
   4   8   1     1004.31     1019.53     51.28 o
   5   8   1        6.38       48.70     33.74 o
   6   8   1      346.61      276.39     39.01 o
   7   8   1      335.47      324.76     51.02 o
   8   8   1       78.75       44.89     43.35 o
   9   8   1      217.21      216.42     49.06 o
  -8   9   1      152.25      133.90     42.19 o
  -7   9   1      249.12      263.47     40.05 o
  -6   9   1      397.30      391.73     46.16 o
  -5   9   1       29.49        1.77     31.36 o
  -4   9   1      488.24      534.61     32.40 o
  -3   9   1      389.43      354.16     22.60 o
  -2   9   1      366.14      348.03     25.78 o
  -1   9   1       22.40       22.27     23.28 o
   0   9   1      149.37      161.30     24.16 o
   1   9   1       14.20       35.02     23.10 o
   2   9   1        2.14        6.19     22.97 o
   3   9   1     1950.86     2155.41    121.47 o
   4   9   1      257.08      229.46     35.75 o
   5   9   1     1648.58     1582.68     56.05 o
   6   9   1      336.93      273.93     43.09 o
   7   9   1      195.86      152.60     43.73 o
   8   9   1      519.18      489.38     50.99 o
  -8  10   1      184.54      190.35     46.02 o
  -7  10   1      219.02      248.39     42.58 o
  -6  10   1        1.52        1.67     37.62 o
  -5  10   1      156.23      209.04     41.57 o
  -4  10   1      332.54      316.57     38.95 o
  -3  10   1      384.14      443.45     39.33 o
  -2  10   1      654.81      677.18     31.22 o
  -1  10   1      940.78     1006.95     52.25 o
   0  10   1     1240.10     1323.79     37.09 o
   1  10   1       76.54       73.46     26.46 o
   2  10   1      621.29      601.44     63.21 o
   3  10   1       20.30       22.03     35.89 o
   4  10   1      512.37      555.24     49.00 o
   5  10   1       31.22       46.07     41.03 o
   6  10   1      492.01      490.40     45.74 o
   7  10   1      138.18      179.96     48.53 o
  -6  11   1      576.80      673.65     51.81 o
  -5  11   1        1.26      -11.32     43.99 o
  -4  11   1     1047.60     1246.01     61.52 o
  -3  11   1       67.60       69.22     40.10 o
  -2  11   1      253.45      313.15     39.97 o
  -1  11   1      473.33      554.20     51.38 o
   0  11   1        8.09       22.71     29.30 o
   1  11   1      797.16      849.98     63.84 o
   2  11   1        4.05       -2.12     37.56 o
   3  11   1      455.99      521.84     51.62 o
   4  11   1      117.93       70.73     50.15 o
   5  11   1       43.39       72.26     46.24 o
   6  11   1      143.53      139.65     49.15 o
  -5  12   1      976.15     1285.85     93.70 o
  -4  12   1       17.73      -19.05     56.54 o
  -3  12   1      174.61      246.10     55.89 o
  -2  12   1      274.58      347.33     44.24 o
  -1  12   1        4.27       -5.53     32.07 o
   0  12   1      667.19      732.86     37.29 o
   1  12   1       26.19       25.16     40.39 o
   2  12   1      218.61      277.24     86.79 o
   3  12   1       10.40      -20.28     50.39 o
   4  12   1       43.20       53.87     53.62 o
   5  12   1      131.59      168.31     49.77 o
  -2  13   1      416.31      542.57     50.18 o
  -1  13   1      343.94      463.81     47.52 o
   0  13   1      136.76      170.19     46.23 o
   1  13   1      540.76      770.93     58.02 o
   2  13   1        0.64        7.41     52.97 o
 -12   0   2      235.99      158.01     76.13 o
 -11   0   2       94.64       51.27     69.71 o
 -10   0   2      899.12      878.78     52.94 o
  -9   0   2       16.27       11.25     41.65 o
  -8   0   2     3519.82     3942.75     47.88 o
  -7   0   2      163.72      221.35     49.99 o
  -6   0   2     3036.83     2870.74     40.17 o
  -5   0   2     8413.74     8127.49    163.03 o
  -4   0   2      159.99      114.54     19.57 o
  -3   0   2    15373.39    16576.19    153.03 o
  -2   0   2      261.66      296.37     18.50 o
  -1   0   2     1023.22     1200.04    650.42 o
   0   0   2    24436.75    33111.42   2620.89 o
   1   0   2     4211.57     7221.46    301.44 o
   2   0   2     7900.52    12599.75    345.86 o
   3   0   2     3080.91     4535.97    139.41 o
   4   0   2      965.90     1659.86     57.12 o
   5   0   2     4673.87     6622.76    250.97 o
   6   0   2     3611.82     3675.68     82.88 o
   7   0   2      241.65      269.27     25.58 o
   8   0   2     9685.69    10005.53    719.78 o
   9   0   2      405.51      300.16     37.92 o
  10   0   2     1855.48     1410.88    172.46 o
  11   0   2     2438.49     2419.57    108.79 o
 -12   1   2      170.15      119.91     72.13 o
 -11   1   2      321.23      241.58     42.12 o
 -10   1   2       24.29        6.89     32.44 o
  -9   1   2     1365.59     1317.28     43.50 o
  -8   1   2       44.39       13.62     25.87 o
  -7   1   2     3765.90     4011.94     36.82 o
  -6   1   2     2834.58     3172.87     50.48 o
  -5   1   2     9576.85    10435.15    216.01 o
  -4   1   2    21747.87    23503.01    489.49 o
  -3   1   2      429.19      429.10     15.04 o
  -2   1   2     5248.68     5755.42    274.66 o
  -1   1   2    10273.50    15207.00    168.54 o
   0   1   2      806.47     1033.90     30.77 o
   1   1   2     2718.24     4413.44    103.48 o
   2   1   2      580.25      858.12     16.13 o
   3   1   2     4589.48     6818.83    105.94 o
   4   1   2       80.66       71.20     12.78 o
   5   1   2     3939.72     4926.83    129.49 o
   6   1   2      140.06      133.79     14.19 o
   7   1   2     5685.00     5885.12     77.24 o
   8   1   2      560.96      479.85     23.42 o
   9   1   2     1936.62     1679.00     71.95 o
  10   1   2     2769.84     2530.69    167.84 o
  11   1   2       12.06      -40.87     60.05 o
 -12   2   2      722.38      605.34     74.47 o
 -11   2   2       79.31       36.83     41.54 o
 -10   2   2      265.51      202.29     39.36 o
  -9   2   2       53.78       22.57     30.03 o
  -8   2   2     1588.27     1697.19     53.04 o
  -7   2   2      547.91      593.39     30.83 o
  -6   2   2     5104.35     5226.08     87.48 o
  -5   2   2     7017.74     7180.98    130.58 o
  -4   2   2        8.96       28.29     13.53 o
  -3   2   2    19959.00    21495.97    311.24 o
  -2   2   2    16117.14    17311.81    588.27 o
  -1   2   2    45016.06    57052.90    845.09 o
   0   2   2    25786.27    29600.54     95.97 o
   1   2   2    10467.01    13365.28    330.09 o
   2   2   2     2308.75     2727.60     92.36 o
   3   2   2       65.61       67.33     17.65 o
   4   2   2     1719.96     1968.98     40.95 o
   5   2   2      163.50      165.42     16.50 o
   6   2   2     4180.46     4373.43    124.79 o
   7   2   2      246.93      219.68     20.57 o
   8   2   2     2850.94     2947.75     75.86 o
   9   2   2     1800.22     1765.21     39.87 o
  10   2   2      954.35      904.05     45.67 o
  11   2   2     2558.05     2438.61    220.76 o
 -11   3   2      481.95      383.16     62.38 o
 -10   3   2        3.41       26.01     39.53 o
  -9   3   2      504.71      454.16     39.86 o
  -8   3   2      425.60      376.92     35.89 o
  -7   3   2     1321.97     1254.30     54.58 o
  -6   3   2      797.59      745.50     30.23 o
  -5   3   2     2649.35     2527.38     36.58 o
  -4   3   2    13085.98    12961.06    126.46 o
  -3   3   2      107.87      144.10     22.80 o
  -2   3   2    48983.19    58559.01    939.99 o
  -1   3   2     1295.58     1146.95     17.70 o
   0   3   2    11503.21    11564.27    105.84 o
   1   3   2     9062.99     9670.61    229.76 o
   2   3   2      230.17      230.85      9.77 o
   3   3   2    10472.87    13206.22    718.06 o
   4   3   2        2.86       16.79     20.62 o
   5   3   2     3146.97     3628.23    114.89 o
   6   3   2      277.94      258.93     23.52 o
   7   3   2     4282.03     4315.48     96.21 o
   8   3   2      773.60      699.24     37.44 o
   9   3   2     2667.11     2595.71     71.44 o
  10   3   2     2648.17     2623.89    103.15 o
  11   3   2       45.12       21.95     42.35 o
 -11   4   2      197.79      110.69     65.16 o
 -10   4   2      137.54      111.77     41.94 o
  -9   4   2      174.53      122.40     37.09 o
  -8   4   2     1081.62      978.28    113.89 o
  -7   4   2      108.30       65.54     36.09 o
  -6   4   2     7744.69     6974.76    177.04 o
  -5   4   2     2589.77     2153.01    131.83 o
  -4   4   2     5115.53     4455.09    226.90 o
  -3   4   2     5556.49     5041.85    162.26 o
  -2   4   2      117.26      162.21     15.25 o
  -1   4   2    12151.84    12051.62    348.95 o
   0   4   2     1286.62     1114.04     36.00 o
   1   4   2     2243.25     2173.50     43.75 o
   2   4   2     2102.19     1919.58     27.70 o
   3   4   2       41.17       30.48      9.86 o
   4   4   2     6244.19     6377.36     98.06 o
   5   4   2       85.55       64.57     25.42 o
   6   4   2     4397.68     4302.66    179.61 o
   7   4   2      583.57      528.21     36.97 o
   8   4   2     1191.14     1060.63     48.93 o
   9   4   2     1310.75     1182.96     47.51 o
  10   4   2     1168.12     1184.06     51.12 o
  11   4   2     1015.58      965.56     97.70 o
 -11   5   2       78.07       84.71     48.52 o
 -10   5   2        2.49      -19.82     45.34 o
  -9   5   2      288.16      308.78     44.92 o
  -8   5   2      117.04      121.90     37.01 o
  -7   5   2     1519.64     1320.52     45.16 o
  -6   5   2      189.76      120.42     29.99 o
  -5   5   2     4780.35     4323.60    114.22 o
  -4   5   2     3876.56     3655.80     35.74 o
  -3   5   2      445.63      461.45     20.16 o
  -2   5   2    10062.03    10063.74    142.37 o
  -1   5   2     4304.47     4031.58    138.94 o
   0   5   2     4865.44     4721.54     78.47 o
   1   5   2     5507.54     5534.29     89.85 o
   2   5   2     1602.49     1765.77     39.33 o
   3   5   2     3019.06     2856.48    114.54 o
   4   5   2      786.95      807.49     51.90 o
   5   5   2      808.18      771.30     31.70 o
   6   5   2     2232.28     2082.68    129.10 o
   7   5   2     2535.66     2236.26     76.82 o
   8   5   2       42.06       41.85     37.48 o
   9   5   2     1564.14     1528.56     52.21 o
  10   5   2     1474.69     1542.60     55.57 o
 -10   6   2      112.69       69.33     46.88 o
  -9   6   2        1.03       24.45     43.18 o
  -8   6   2     1829.26     1718.56     50.54 o
  -7   6   2       33.05      -13.09     35.43 o
  -6   6   2     4779.62     4214.69    112.51 o
  -5   6   2     3157.07     2805.30    103.52 o
  -4   6   2     1393.60     1241.43     25.90 o
  -3   6   2     6686.09     6460.82    190.62 o
  -2   6   2      188.83      148.90     15.82 o
  -1   6   2     3763.13     3416.24     75.96 o
   0   6   2     6511.45     5976.05    180.37 o
   1   6   2      213.92      182.51     15.18 o
   2   6   2     3010.08     2828.28     75.21 o
   3   6   2      249.31      230.74     28.28 o
   4   6   2      661.29      444.05     74.61 o
   5   6   2      215.77      191.17     31.01 o
   6   6   2     2960.16     2783.54    102.51 o
   7   6   2       57.48       51.71     35.40 o
   8   6   2     2720.18     2511.71     56.49 o
   9   6   2      362.20      342.16     45.51 o
  10   6   2      532.65      479.56     50.64 o
 -10   7   2       41.15       71.01     50.26 o
  -9   7   2      637.62      612.26     51.39 o
  -8   7   2      269.69      160.56     43.03 o
  -7   7   2      653.26      609.10     56.38 o
  -6   7   2      919.60      863.02     63.44 o
  -5   7   2     1245.70     1032.24     75.17 o
  -4   7   2     9219.86     8649.99    215.94 o
  -3   7   2        0.25       11.85     16.91 o
  -2   7   2     4559.59     4369.09    151.77 o
  -1   7   2     3043.67     2878.86    110.36 o
   0   7   2       42.29       44.77     11.06 o
   1   7   2     2094.31     2100.98    116.97 o
   2   7   2        8.90       18.93     14.69 o
   3   7   2      316.43      272.20     18.97 o
   4   7   2        1.19      -24.84     28.47 o
   5   7   2      296.56      246.84     32.90 o
   6   7   2       23.43      -13.05     34.19 o
   7   7   2     1923.87     1862.14     50.63 o
   8   7   2      249.70      208.22     42.97 o
   9   7   2     1317.81     1279.10     77.91 o
  10   7   2     1122.52     1124.67     58.01 o
  -9   8   2        4.55      -15.28     42.31 o
  -8   8   2      286.77      296.40     50.32 o
  -7   8   2       80.13       53.56     35.13 o
  -6   8   2      392.15      397.52     34.89 o
  -5   8   2     2521.48     2503.64    166.49 o
  -4   8   2        1.89        6.17     25.65 o
  -3   8   2     5323.26     5177.28     38.53 o
  -2   8   2      463.77      376.05     20.96 o
  -1   8   2     2654.68     2647.66     31.41 o
   0   8   2     2474.29     2492.21     56.30 o
   1   8   2       12.38        9.18     21.07 o
   2   8   2      353.60      309.06     28.33 o
   3   8   2       14.86       18.55     18.12 o
   4   8   2       72.23       30.83     27.35 o
   5   8   2      392.45      336.53     37.45 o
   6   8   2      700.50      593.62     41.81 o
   7   8   2        8.13      -10.42     40.14 o
   8   8   2     1723.74     1605.29     92.19 o
   9   8   2      314.69      330.18     51.01 o
  -9   9   2       11.53       28.32     45.85 o
  -8   9   2        9.99       13.12     42.34 o
  -7   9   2      515.68      595.36     62.24 o
  -6   9   2       42.06       29.61     34.53 o
  -5   9   2      760.39      748.68     41.84 o
  -4   9   2     1034.76     1043.60     35.39 o
  -3   9   2      235.60      201.81     21.89 o
  -2   9   2     1851.86     1794.57     38.55 o
  -1   9   2     1418.33     1342.66     51.13 o
   0   9   2      516.42      578.21     30.23 o
   1   9   2      175.27      145.38     23.75 o
   2   9   2      132.56       99.85     22.45 o
   3   9   2       72.79       56.42     33.77 o
   4   9   2       72.73       49.25     36.06 o
   5   9   2      146.73      140.07     37.42 o
   6   9   2      116.27       96.61     40.81 o
   7   9   2      535.24      472.46     49.49 o
   8   9   2       79.09       59.53     47.60 o
  -8  10   2       44.95       46.34     44.52 o
  -7  10   2        3.50      -23.10     40.91 o
  -6  10   2      744.42      824.83     84.70 o
  -5  10   2      230.33      265.07     40.49 o
  -4  10   2      406.28      449.19     44.18 o
  -3  10   2      354.29      368.47     39.25 o
  -2  10   2       35.67       18.45     26.87 o
  -1  10   2      317.86      286.45     28.29 o
   0  10   2      553.45      536.42     31.79 o
   1  10   2      101.01       79.23     26.06 o
   2  10   2      200.08      143.62     30.42 o
   3  10   2      108.64       73.61     42.82 o
   4  10   2      198.43      198.86     40.16 o
   5  10   2      214.33      170.07     43.66 o
   6  10   2      346.93      314.81     47.31 o
   7  10   2       56.59       63.07     47.78 o
  -6  11   2        4.71       47.00     46.95 o
  -5  11   2      473.04      512.83     57.18 o
  -4  11   2      452.07      496.90     46.11 o
  -3  11   2       64.21       53.41     40.97 o
  -2  11   2      850.38      954.26     45.08 o
  -1  11   2      194.34      163.73     30.21 o
   0  11   2       57.00       47.52     29.16 o
   1  11   2      533.87      488.07     37.15 o
   2  11   2        8.79       22.11     44.55 o
   3  11   2      424.23      373.47     50.60 o
   4  11   2        8.64        1.44     41.44 o
   5  11   2      119.69      161.31     46.29 o
   6  11   2       44.95       63.70     48.91 o
  -5  12   2      208.16      270.99     60.49 o
  -4  12   2       63.82       40.20     54.95 o
  -3  12   2      861.82      968.86     95.80 o
  -2  12   2      128.15      151.12     42.99 o
  -1  12   2      749.10      840.62     63.37 o
   0  12   2      495.24      533.55     40.27 o
   1  12   2       71.68       56.29     41.07 o
   2  12   2      120.64      105.66     49.86 o
   3  12   2        7.78       11.73     49.58 o
   4  12   2       22.18       26.50     46.18 o
  -2  13   2      396.62      518.59     49.47 o
  -1  13   2      244.85      277.72     45.64 o
   0  13   2       76.92       34.14     43.37 o
   1  13   2       34.37       34.85     50.57 o
   2  13   2        2.65      -22.28     53.11 o
 -12   1   3       41.66       34.14     54.61 o
 -11   1   3       12.31      -16.80     49.21 o
 -10   1   3        6.63       -1.45     32.77 o
  -9   1   3      307.07      287.45     30.64 o
  -8   1   3      128.84      117.92     25.87 o
  -7   1   3      653.36      669.96     22.31 o
  -6   1   3      475.36      463.41     19.98 o
  -5   1   3      111.82      111.64     15.70 o
  -4   1   3      134.18      151.56     13.77 o
  -3   1   3       86.85       76.50     13.36 o
  -2   1   3      401.90      391.97     15.23 o
  -1   1   3        1.56        4.68      9.02 o
   0   1   3     1043.82     1407.79     31.94 o
   1   1   3       77.14       98.40      9.40 o
   2   1   3      116.03      154.60     13.83 o
   3   1   3     1067.94     1524.05     24.45 o
   4   1   3      143.20      168.11     13.84 o
   5   1   3      542.84      694.30     24.10 o
   6   1   3       37.62       56.70     14.89 o
   7   1   3      372.63      352.42     20.98 o
   8   1   3       18.60        6.80     20.40 o
   9   1   3      338.46      302.69     36.19 o
  10   1   3        0.23      -32.21     35.94 o
  11   1   3       25.93       -8.78     58.73 o
 -12   2   3      105.94       79.83     76.57 o
 -11   2   3       17.18      -15.55     53.09 o
 -10   2   3        8.59     5687.17   3169.71 o
  -9   2   3      200.74      181.96     30.77 o
  -8   2   3       25.16      -11.25     26.57 o
  -7   2   3      763.03      706.72     27.34 o
  -6   2   3      345.00      346.58     18.13 o
  -5   2   3      396.93      424.93     18.55 o
  -4   2   3       75.06       59.72     14.67 o
  -3   2   3     2215.54     2331.82     39.05 o
  -2   2   3      231.84      226.36     12.39 o
  -1   2   3     1326.02     1363.47     43.77 o
   0   2   3     4562.86     5015.45    124.09 o
   1   2   3     1465.81     1846.88     53.85 o
   2   2   3        4.56       12.76     11.20 o
   3   2   3      269.66      327.01     15.84 o
   4   2   3     1248.43     1566.72     41.28 o
   5   2   3      452.40      505.54     21.44 o
   6   2   3      106.98      118.65     14.71 o
   7   2   3        0.22        3.88     19.65 o
   8   2   3       19.15       31.12     22.11 o
   9   2   3       90.32       80.49     30.59 o
  10   2   3       15.26       14.20     40.14 o
  11   2   3        1.40      -10.65     60.95 o
 -11   3   3       22.64       22.46     70.34 o
 -10   3   3        0.75        8.74     40.98 o
  -9   3   3       33.17       20.13     38.10 o
  -8   3   3       44.50       -4.56     33.61 o
  -7   3   3        2.42      -13.24     30.39 o
  -6   3   3        2.35       -4.19     25.13 o
  -5   3   3     1291.35     1261.19     30.42 o
  -4   3   3       71.38       43.70     19.77 o
  -3   3   3     2156.47     2083.18     53.58 o
  -2   3   3       86.17       82.22     10.92 o
  -1   3   3       36.36       34.37      8.47 o
   0   3   3     3565.72     3691.59    114.42 o
   1   3   3       84.08       82.29     11.25 o
   2   3   3     1396.81     1606.77     65.67 o
   3   3   3      241.39      215.73     12.61 o
   4   3   3      136.51      121.87     24.02 o
   5   3   3      162.80      141.51     21.16 o
   6   3   3       23.59       31.48     26.01 o
   7   3   3       22.02       11.03     19.96 o
   8   3   3       12.53        5.96     29.07 o
   9   3   3       47.02       18.35     32.30 o
  10   3   3       27.11       52.39     41.37 o
  11   3   3       39.04       58.19     43.65 o
 -11   4   3       18.92      -39.39     68.38 o
 -10   4   3      544.57      494.74     77.77 o
  -9   4   3      114.49       69.90     38.45 o
  -8   4   3      978.12      908.75     41.11 o
  -7   4   3      423.39      342.77     49.93 o
  -6   4   3       58.83       27.97     28.72 o
  -5   4   3       23.80        9.72     24.24 o
  -4   4   3      516.01      487.94     37.09 o
  -3   4   3      101.49       77.70      9.46 o
  -2   4   3       15.61       11.53     14.38 o
  -1   4   3       59.80       49.37     13.31 o
   0   4   3      130.67      126.09     12.78 o
   1   4   3        8.78       11.66     11.27 o
   2   4   3      175.21      186.39     12.35 o
   3   4   3      103.83       69.87     11.06 o
   4   4   3       74.07       80.12     22.85 o
   5   4   3        3.28       11.81     24.76 o
   6   4   3     1605.67     1733.64     45.08 o
   7   4   3      152.43      144.15     32.57 o
   8   4   3     1307.32     1288.31     44.34 o
   9   4   3        6.17       20.94     39.73 o
  10   4   3      363.47      412.30     52.14 o
  11   4   3       20.11       74.26     53.09 o
 -11   5   3       18.87       13.88     71.67 o
 -10   5   3      111.86      121.04     45.82 o
  -9   5   3      584.74      454.01     42.72 o
  -8   5   3       18.82       49.07     35.43 o
  -7   5   3      343.95      296.21     33.42 o
  -6   5   3      385.88      331.14     30.51 o
  -5   5   3        5.15      -13.07     25.15 o
  -4   5   3     2727.17     2389.54    104.66 o
  -3   5   3      144.90      143.11     19.46 o
  -2   5   3     2286.50     2272.85     59.77 o
  -1   5   3      230.39      206.09     15.63 o
   0   5   3       16.40        7.40     13.15 o
   1   5   3      506.21      478.78     28.35 o
   2   5   3      601.16      590.04     15.08 o
   3   5   3      616.73      651.14     25.38 o
   4   5   3     1406.72      969.80    141.96 o
   5   5   3       15.16       23.64     27.83 o
   6   5   3      414.59      500.69     34.54 o
   7   5   3      450.25      419.90     40.27 o
   8   5   3        4.67       -1.40     37.36 o
   9   5   3      817.57      800.85     76.55 o
  10   5   3       39.00       42.82     45.67 o
 -10   6   3      169.59      178.71     49.40 o
  -9   6   3       73.90       64.74     43.55 o
  -8   6   3      771.28      654.15     44.25 o
  -7   6   3        6.54       -8.18     35.58 o
  -6   6   3     1921.74     1756.95     99.95 o
  -5   6   3     1328.85     1227.45     52.35 o
  -4   6   3     1562.90     1432.85     34.39 o
  -3   6   3     1080.47      975.78     26.29 o
  -2   6   3       34.73        8.14     17.46 o
  -1   6   3      623.45      526.29     19.43 o
   0   6   3      791.36      734.98     28.37 o
   1   6   3     1107.87     1062.00     58.23 o
   2   6   3       77.84       63.45     13.70 o
   3   6   3      795.25      723.60     43.59 o
   4   6   3       11.70        9.04     11.03 o
   5   6   3       87.75       94.06     30.70 o
   6   6   3      616.67      567.16     36.97 o
   7   6   3        0.75        2.99     35.42 o
   8   6   3      350.01      319.90     41.17 o
   9   6   3        2.41        1.21     43.32 o
  10   6   3      146.33      170.01     48.89 o
 -10   7   3      398.92      407.83     48.53 o
  -9   7   3      278.90      356.06     43.52 o
  -8   7   3        1.05       -9.67     37.37 o
  -7   7   3      755.05      712.07     40.03 o
  -6   7   3      432.54      432.80     33.30 o
  -5   7   3     1138.20     1039.60     94.75 o
  -4   7   3      924.17      893.99     24.13 o
  -3   7   3      401.51      386.20     21.49 o
  -2   7   3     1003.93      912.39     33.02 o
  -1   7   3        1.44       -9.53     16.37 o
   0   7   3      685.97      649.24     19.34 o
   1   7   3      150.89      165.67     16.69 o
   2   7   3     1620.17     1636.69     75.85 o
   3   7   3      692.11      653.21     39.58 o
   4   7   3     1198.14     1137.37     57.07 o
   5   7   3      962.42      936.13     45.28 o
   6   7   3      505.55      413.58     39.16 o
   7   7   3      782.15      714.60     43.02 o
   8   7   3        4.20      -44.32     42.30 o
   9   7   3      228.36      251.84     46.85 o
  -9   8   3        4.25      -13.43     43.95 o
  -8   8   3      191.04      183.70     42.14 o
  -7   8   3        4.21      -12.03     35.72 o
  -6   8   3      338.20      358.64     34.97 o
  -5   8   3       19.65        4.51     32.85 o
  -4   8   3      104.57      120.59     27.94 o
  -3   8   3     1466.58     1533.34     41.95 o
  -2   8   3      167.13      171.65     20.90 o
  -1   8   3     6162.08     6620.72    193.29 o
   0   8   3        2.17       45.65     22.44 o
   1   8   3     2475.17     2452.29    116.85 o
   2   8   3      642.03      579.43     64.87 o
   3   8   3      166.80      151.60     19.48 o
   4   8   3      788.04      823.27     39.07 o
   5   8   3      169.57      179.15     37.69 o
   6   8   3      189.31      214.10     39.71 o
   7   8   3       13.94       41.55     41.66 o
   8   8   3      197.52      241.71     47.04 o
   9   8   3        4.07      -14.65     47.94 o
  -9   9   3      234.18      292.11     47.50 o
  -8   9   3        4.30        2.16     41.97 o
  -7   9   3      409.52      483.48     41.85 o
  -6   9   3        1.11       12.37     34.41 o
  -5   9   3      993.15     1039.62    112.07 o
  -4   9   3       54.47       27.99     28.77 o
  -3   9   3      378.34      368.81     26.07 o
  -2   9   3      125.84      134.90     22.76 o
  -1   9   3       13.87       -3.02     24.86 o
   0   9   3      196.17      199.24     25.54 o
   1   9   3       58.50       50.48     23.30 o
   2   9   3      283.48      275.95     36.94 o
   3   9   3      337.94      287.42     42.95 o
   4   9   3        4.77      -27.09     36.29 o
   5   9   3     1176.49     1045.71     45.81 o
   6   9   3       52.51       40.94     42.19 o
   7   9   3      369.42      452.43     60.03 o
   8   9   3      113.58      157.35     48.93 o
  -8  10   3      100.77      181.93     46.28 o
  -7  10   3       84.82       87.41     41.91 o
  -6  10   3      230.46      290.96     39.10 o
  -5  10   3       24.20       24.78     39.12 o
  -4  10   3      149.15      215.60     39.29 o
  -3  10   3       21.77       -7.63     36.37 o
  -2  10   3      191.49      165.16     28.51 o
  -1  10   3     1063.66     1091.08     46.34 o
   0  10   3        0.01      -11.69     26.89 o
   1  10   3     1234.62     1297.27     69.82 o
   2  10   3       88.08       68.25     35.87 o
   3  10   3      246.89      268.97     44.89 o
   4  10   3      117.83       94.43     39.81 o
   5  10   3       40.78       21.52     43.26 o
   6  10   3      320.68      358.33     49.35 o
   7  10   3        0.53       23.27     47.96 o
  -6  11   3       10.00      -11.22     46.35 o
  -5  11   3      184.29      156.96     53.77 o
  -4  11   3      243.51      260.28     44.02 o
  -3  11   3      279.25      314.02     42.34 o
  -2  11   3      527.80      602.98     33.53 o
  -1  11   3       38.94       30.02     29.98 o
   0  11   3      336.10      418.61     32.00 o
   1  11   3       53.29       21.63     28.49 o
   2  11   3      645.37      701.81     51.18 o
   3  11   3      501.20      538.26     52.90 o
   4  11   3      369.27      380.36     45.24 o
   5  11   3      236.41      266.48     46.31 o
   6  11   3      107.23       76.68     49.81 o
  -5  12   3      267.36      330.71     59.18 o
  -4  12   3       22.27       73.17     46.33 o
  -3  12   3      240.66      311.82     45.89 o
  -2  12   3       75.81       40.98     43.04 o
  -1  12   3       59.79       73.66     32.07 o
   0  12   3       13.02      -16.47     32.05 o
   1  12   3      184.96      205.33     49.47 o
   2  12   3        2.04       16.40     49.56 o
   3  12   3      556.85      646.77     57.37 o
   4  12   3       60.53       86.02     46.31 o
  -2  13   3      331.09      492.85     50.23 o
  -1  13   3        2.89       -6.49     44.35 o
   0  13   3      326.90      421.89     54.25 o
   1  13   3       41.17      -30.97     51.49 o
 -12   0   4      138.88      117.91     84.24 o
 -11   0   4      179.73      113.00     71.45 o
 -10   0   4      287.77      304.19     74.09 o
  -9   0   4      496.36      458.83     42.18 o
  -8   0   4     3542.31     3790.65    268.83 o
  -7   0   4      158.31      256.40     58.06 o
  -6   0   4     6882.23     6890.88    108.04 o
  -5   0   4     2812.34     2764.43    156.91 o
  -4   0   4     2226.63     1992.70     23.75 o
  -3   0   4     6843.60     6732.91     84.38 o
  -2   0   4    13595.91    16025.12    448.55 o
  -1   0   4    29532.62    36465.46    125.87 o
   0   0   4    17715.21    27101.82    408.69 o
   1   0   4    13287.33    24451.89    159.38 o
   2   0   4      464.49      633.97     39.00 o
   3   0   4     7299.71    10276.48    143.51 o
   4   0   4      373.92      598.54     93.35 o
   5   0   4    11551.63    15005.84    577.84 o
   6   0   4     1929.40     2184.68     76.59 o
   7   0   4     1163.40     1515.77    135.21 o
   8   0   4     4786.02     4932.82    364.01 o
   9   0   4       67.17      -20.41     72.90 o
  10   0   4     1673.70     1727.32     99.68 o
  11   0   4      288.69      274.43     89.47 o
 -12   1   4      308.61      282.80     58.80 o
 -11   1   4      240.51      209.84     53.66 o
 -10   1   4     2138.18     1955.43     91.85 o
  -9   1   4      777.73      769.44     33.61 o
  -8   1   4     3618.33     3754.22     61.56 o
  -7   1   4     7321.03     7746.45    149.06 o
  -6   1   4      447.32      451.74     20.20 o
  -5   1   4    12813.47    12861.04    218.81 o
  -4   1   4     5878.20     5682.65    111.47 o
  -3   1   4    10501.67    10922.60    136.36 o
  -2   1   4     2581.81     2613.84     83.44 o
  -1   1   4      144.78      157.86     13.29 o
   0   1   4     5601.83     8035.28    187.91 o
   1   1   4       30.48       54.79     11.19 o
   2   1   4     4833.14     7306.97    191.97 o
   3   1   4      200.66      205.47     24.41 o
   4   1   4    14429.57    18927.24    442.73 o
   5   1   4     1422.37     1641.02     57.99 o
   6   1   4     5536.33     6804.88    152.97 o
   7   1   4     6914.12     8065.15    192.95 o
   8   1   4      344.62      349.13     28.80 o
   9   1   4     4335.04     4350.56    281.35 o
  10   1   4      312.63      216.93     60.05 o
  11   1   4      417.10      488.57     67.36 o
 -12   2   4        2.38      -33.43     56.36 o
 -11   2   4      925.20      867.71     90.34 o
 -10   2   4       22.82      -26.47     71.13 o
  -9   2   4     3790.32     4013.18    143.11 o
  -8   2   4      936.74      929.16     31.39 o
  -7   2   4     3694.28     3665.44     50.13 o
  -6   2   4     7608.52     7351.93    183.62 o
  -5   2   4        7.75        8.23     16.79 o
  -4   2   4     6452.22     5964.61     93.78 o
  -3   2   4      860.61      669.37     22.98 o
  -2   2   4     3404.35     3368.16    163.34 o
  -1   2   4     4600.79     4829.25    140.74 o
   0   2   4     1812.76     2113.56     63.16 o
   1   2   4     7591.09    10414.76    164.91 o
   2   2   4     3224.37     4289.59    171.38 o
   3   2   4     6906.47     9107.55    187.23 o
   4   2   4      380.70      408.14     27.94 o
   5   2   4     8969.34    10344.62    358.90 o
   6   2   4     4039.58     4241.92    144.24 o
   7   2   4     2431.23     2557.13    145.42 o
   8   2   4     4429.09     4934.26     80.79 o
   9   2   4      115.30      127.81     36.94 o
  10   2   4     1365.67     1408.03     65.86 o
  11   2   4      148.96       98.12     64.56 o
 -11   3   4       21.85       -5.93     77.88 o
 -10   3   4     2055.15     2228.39    215.13 o
  -9   3   4      380.23      401.61     45.14 o
  -8   3   4     1302.18     1228.02     41.62 o
  -7   3   4     4861.83     4852.71     88.61 o
  -6   3   4       52.65       56.58     26.83 o
  -5   3   4    10956.08    10178.36    349.63 o
  -4   3   4      288.48      242.36     14.41 o
  -3   3   4     2812.43     2586.15     27.78 o
  -2   3   4    11619.02    11972.89    236.30 o
  -1   3   4      349.08      266.75     11.76 o
   0   3   4    17829.46    19373.12    256.55 o
   1   3   4     4833.10     5466.03    133.78 o
   2   3   4     8378.30    10775.74    369.46 o
   3   3   4      551.06      576.59     23.65 o
   4   3   4     6721.41     7939.03    237.13 o
   5   3   4       56.81       33.29     13.67 o
   6   3   4     7489.89     8003.30    357.93 o
   7   3   4      975.92     1075.90     37.41 o
   8   3   4      529.03      559.82     32.92 o
   9   3   4     2239.02     2241.00     89.40 o
  10   3   4      737.02      667.76     44.29 o
  11   3   4      525.70      438.64     65.06 o
 -11   4   4      295.64      187.51     68.51 o
 -10   4   4       16.68      -20.84     43.68 o
  -9   4   4     2048.45     1819.24    143.38 o
  -8   4   4     2407.84     2241.82     82.68 o
  -7   4   4     2862.71     2617.53     50.03 o
  -6   4   4    12402.92    11708.38    315.39 o
  -5   4   4     1201.83     1058.82     24.06 o
  -4   4   4     4649.27     4039.43    188.89 o
  -3   4   4     9234.20     8989.81     83.61 o
  -2   4   4      154.61      127.72     10.17 o
  -1   4   4     6820.65     6637.00    186.53 o
   0   4   4      475.09      519.08     15.53 o
   1   4   4     1041.29      962.02     36.60 o
   2   4   4      753.50      780.22     22.88 o
   3   4   4     1281.05     1144.13     39.08 o
   4   4   4       10.36        7.03     21.63 o
   5   4   4     5097.16     5310.53    274.65 o
   6   4   4     4721.40     4644.94    152.09 o
   7   4   4      880.02      877.89     40.40 o
   8   4   4     2926.11     2971.41    113.65 o
   9   4   4       92.09       85.79     40.61 o
  10   4   4     1140.05     1030.50     98.76 o
 -11   5   4       12.44       20.15     75.44 o
 -10   5   4     1214.01     1222.72     61.36 o
  -9   5   4      338.65      267.44     38.64 o
  -8   5   4      190.17      107.63     35.49 o
  -7   5   4     2506.44     2154.01     61.09 o
  -6   5   4      638.03      519.16     21.47 o
  -5   5   4     7156.75     6363.50    217.96 o
  -4   5   4     2503.09     1992.28     87.66 o
  -3   5   4     5650.98     5523.05    161.09 o
  -2   5   4     3347.73     3094.10     93.74 o
  -1   5   4      165.24      109.51     15.52 o
   0   5   4      878.22      724.67     17.52 o
   1   5   4        4.75        7.69     13.05 o
   2   5   4     2734.17     2850.02     71.97 o
   3   5   4      331.87      373.46     28.33 o
   4   5   4     3085.40     3168.00    163.66 o
   5   5   4     1326.47     1318.04     36.94 o
   6   5   4     2743.77     2850.84    152.31 o
   7   5   4     3292.59     3197.30    138.93 o
   8   5   4      297.33      284.58     41.05 o
   9   5   4     2484.22     2477.84     57.69 o
  10   5   4      547.98      514.79     47.57 o
 -10   6   4       39.11       10.04     43.54 o
  -9   6   4     1349.34     1367.61     97.94 o
  -8   6   4     1607.01     1560.37     61.52 o
  -7   6   4      521.10      505.33     34.69 o
  -6   6   4     6667.88     5803.73    187.50 o
  -5   6   4     1650.67     1456.30     76.01 o
  -4   6   4     3269.30     3146.42     43.18 o
  -3   6   4     2464.44     2232.02     56.62 o
  -2   6   4      718.30      595.50     22.16 o
  -1   6   4      402.81      362.80     18.57 o
   0   6   4      165.00      129.45     17.83 o
   1   6   4      124.61       79.27     15.39 o
   2   6   4      347.27      310.99     16.71 o
   3   6   4     2257.29     2035.06     90.65 o
   4   6   4      119.88      113.45     23.17 o
   5   6   4     5557.81     5431.13    161.11 o
   6   6   4     2269.32     2267.38     85.14 o
   7   6   4     1021.05      981.24     44.44 o
   8   6   4     3436.65     3390.10    170.61 o
   9   6   4        1.17        4.19     42.26 o
  10   6   4      839.20      755.27     53.26 o
 -10   7   4      296.33      294.29     51.83 o
  -9   7   4      401.54      393.94     43.83 o
  -8   7   4     1335.24     1282.62     74.87 o
  -7   7   4     1634.15     1541.86     64.02 o
  -6   7   4      641.33      610.44     34.35 o
  -5   7   4     1036.17      977.56     37.77 o
  -4   7   4     1309.51     1180.24     32.12 o
  -3   7   4      577.69      607.40     25.63 o
  -2   7   4     1903.00     1859.91     44.53 o
  -1   7   4      238.98      230.66     20.05 o
   0   7   4       54.11       65.50     18.60 o
   1   7   4     1523.05     1412.88     91.21 o
   2   7   4     2568.33     2428.04    120.77 o
   3   7   4     1460.25     1342.03     56.92 o
   4   7   4     5208.83     5207.75    168.48 o
   5   7   4       22.22        9.17     35.57 o
   6   7   4     1543.90     1544.69    105.59 o
   7   7   4     1346.66     1298.54     81.02 o
   8   7   4       17.92       15.51     42.37 o
   9   7   4     1261.12     1108.40     54.67 o
  -9   8   4      772.11      705.74     55.98 o
  -8   8   4      558.79      567.55     44.92 o
  -7   8   4      758.13      654.20     40.78 o
  -6   8   4     1594.43     1563.08     67.86 o
  -5   8   4        3.29        7.98     34.32 o
  -4   8   4      432.78      454.87     24.08 o
  -3   8   4      323.17      285.01     22.37 o
  -2   8   4      270.39      277.04     21.29 o
  -1   8   4      697.27      665.41     32.61 o
   0   8   4      261.00      260.63     26.01 o
   1   8   4      858.69      874.33     59.67 o
   2   8   4      196.47      179.13     21.37 o
   3   8   4     1851.88     1562.52    121.89 o
   4   8   4      120.58       58.26     36.08 o
   5   8   4     3097.51     3013.99     68.59 o
   6   8   4      390.89      332.10     41.36 o
   7   8   4      539.63      519.22     47.31 o
   8   8   4     1055.39     1090.26     80.28 o
   9   8   4        6.89      -16.60     48.83 o
  -9   9   4        4.72      -17.90     46.53 o
  -8   9   4      733.70      821.94     60.74 o
  -7   9   4      700.94      788.17     49.59 o
  -6   9   4        9.63       33.40     34.79 o
  -5   9   4     2356.07     2498.97     91.72 o
  -4   9   4      554.42      559.63     33.42 o
  -3   9   4      486.62      592.45     33.47 o
  -2   9   4      813.46      831.93     27.40 o
  -1   9   4      111.01       94.15     25.94 o
   0   9   4       83.18       84.47     25.23 o
   1   9   4      185.43      133.93     23.85 o
   2   9   4      329.91      289.60     36.66 o
   3   9   4      184.10      188.13     36.83 o
   4   9   4      959.39      927.14     44.60 o
   5   9   4      134.42      125.96     41.17 o
   6   9   4      969.09     1113.92     65.62 o
   7   9   4      800.51      880.88     53.39 o
   8   9   4      138.51      134.06     50.38 o
  -8  10   4       18.27        7.12     45.97 o
  -7  10   4      119.36      130.13     42.02 o
  -6  10   4     1039.59     1086.02     94.37 o
  -5  10   4       84.14       83.55     39.58 o
  -4  10   4     1062.83     1047.59     45.44 o
  -3  10   4      323.74      268.79     38.13 o
  -2  10   4      359.31      365.75     30.87 o
  -1  10   4      306.77      304.22     33.42 o
   0  10   4       44.72       39.94     27.45 o
   1  10   4      146.56      168.83     27.64 o
   2  10   4       70.68       49.24     43.04 o
   3  10   4      189.03      124.45     37.64 o
   4  10   4        5.01       17.09     40.31 o
   5  10   4      607.93      569.89     47.57 o
   6  10   4      343.28      306.78     49.00 o
   7  10   4      157.62      168.91     51.56 o
  -6  11   4       16.94       27.02     46.96 o
  -5  11   4      977.44     1091.15     78.02 o
  -4  11   4      143.48       90.67     42.70 o
  -3  11   4      119.92      116.29     40.85 o
  -2  11   4      550.67      585.56     34.10 o
  -1  11   4        3.28      -26.96     29.80 o
   0  11   4       66.19       94.68     29.83 o
   1  11   4      182.48      181.15     32.76 o
   2  11   4        5.88       34.81     47.06 o
   3  11   4       57.79       42.64     41.27 o
   4  11   4      169.97      167.16     45.77 o
   5  11   4       21.46       59.94     46.64 o
   6  11   4      589.17      683.01     54.70 o
  -5  12   4      116.72      139.43     57.88 o
  -4  12   4      254.06      335.68     48.49 o
  -3  12   4      225.37      194.76     45.23 o
  -2  12   4        3.43      -51.34     41.02 o
  -1  12   4       19.81        0.96     31.19 o
   0  12   4       28.13       28.08     34.91 o
   1  12   4        4.00       23.55     51.11 o
   2  12   4       62.84       11.45     48.77 o
   3  12   4      170.42      187.74     45.71 o
   4  12   4       60.23       97.44     48.12 o
  -1  13   4       76.94       89.82     49.78 o
   0  13   4        8.68       -8.81     50.94 o
 -12   1   5       96.68       46.91     60.24 o
 -11   1   5       60.14       87.63     53.57 o
 -10   1   5       81.84       48.59     74.91 o
  -9   1   5      125.67       82.45     47.01 o
  -8   1   5       48.24       60.19     23.62 o
  -7   1   5      125.32      126.33     21.40 o
  -6   1   5      569.58      634.89     28.87 o
  -5   1   5     1221.34     1219.63     22.45 o
  -4   1   5     1054.78     1153.19     17.51 o
  -3   1   5      170.29      146.04     13.26 o
  -2   1   5      144.30      135.51     15.16 o
  -1   1   5      692.13      727.91     32.05 o
   0   1   5       15.28       15.48     11.03 o
   1   1   5      698.66      965.71     30.11 o
   2   1   5      318.95      355.13     25.81 o
   3   1   5      198.03      240.92     23.11 o
   4   1   5       65.87       77.21     11.81 o
   5   1   5       61.93       69.27     14.48 o
   6   1   5      207.43      223.97     22.58 o
   7   1   5       29.07       22.07     18.21 o
   8   1   5      340.34      357.84     33.03 o
   9   1   5       15.22       72.64     51.24 o
  10   1   5        4.06      -13.70     58.59 o
  11   1   5      144.48      125.35     64.72 o
 -12   2   5        8.66       -7.45     42.27 o
 -11   2   5       17.82        3.26     80.66 o
 -10   2   5       74.15       39.44     73.17 o
  -9   2   5     1127.81     1128.93     45.09 o
  -8   2   5      443.40      415.45     36.65 o
  -7   2   5      574.29      570.07     26.75 o
  -6   2   5      323.38      355.54     17.61 o
  -5   2   5       53.68       58.89     14.85 o
  -4   2   5     3557.57     3519.10     90.67 o
  -3   2   5      224.84      225.56     14.95 o
  -2   2   5      527.86      500.76     34.64 o
  -1   2   5     3080.57     3331.97     64.04 o
   0   2   5        5.96        3.24     12.19 o
   1   2   5     3237.16     4171.91    113.30 o
   2   2   5       91.07      114.80     11.91 o
   3   2   5      639.89      755.02     19.79 o
   4   2   5        7.97        4.90      7.24 o
   5   2   5       55.44       65.45     14.15 o
   6   2   5        0.47        1.26     16.14 o
   7   2   5     1623.67     1745.06     34.54 o
   8   2   5      130.84      122.87     33.12 o
   9   2   5      568.43      545.66     37.45 o
  10   2   5        0.59        0.87     56.42 o
  11   2   5       64.82       73.70     64.98 o
 -11   3   5       68.18       94.68     46.75 o
 -10   3   5      153.44      102.37     53.70 o
  -9   3   5       47.23       30.21     40.26 o
  -8   3   5      106.91       89.88     35.57 o
  -7   3   5        1.42       10.06     22.47 o
  -6   3   5       26.90       23.39     15.91 o
  -5   3   5      480.53      423.92     21.64 o
  -4   3   5      168.00      176.56     16.36 o
  -3   3   5     2044.38     1980.77     33.09 o
  -2   3   5      685.94      727.23     25.69 o
  -1   3   5      242.45      249.62     12.68 o
   0   3   5      486.95      485.94     12.91 o
   1   3   5      202.33      195.82      9.81 o
   2   3   5      472.73      601.03     16.99 o
   3   3   5     1035.33     1196.56     49.50 o
   4   3   5       92.97      114.56     18.96 o
   5   3   5      576.60      417.60     82.98 o
   6   3   5       52.54       86.64     27.31 o
   7   3   5       51.80       12.12     26.49 o
   8   3   5      269.39      265.40     32.51 o
   9   3   5       93.31      105.35     32.74 o
  10   3   5      114.21       99.81     39.97 o
  11   3   5      237.84      232.27     67.24 o
 -11   4   5       14.01        7.92     51.80 o
 -10   4   5       11.33       14.40     34.82 o
  -9   4   5       79.39      122.96     28.63 o
  -8   4   5      404.16      319.39     27.15 o
  -7   4   5     1231.77     1162.98     31.94 o
  -6   4   5      772.05      643.18     22.75 o
  -5   4   5     1313.76     1151.96     21.78 o
  -4   4   5      281.72      217.13     16.51 o
  -3   4   5       24.91       12.51     12.91 o
  -2   4   5      679.61      598.76     21.21 o
  -1   4   5       42.29       43.70     10.68 o
   0   4   5     1135.81     1133.21     34.88 o
   1   4   5       14.04       15.42     11.45 o
   2   4   5      127.68      123.36     11.05 o
   3   4   5      645.35      615.12     18.02 o
   4   4   5       24.60        7.85     22.65 o
   5   4   5      464.96      473.82     34.11 o
   6   4   5      288.30      296.36     31.00 o
   7   4   5        3.11       27.62     33.77 o
   8   4   5      542.33      564.44     40.37 o
   9   4   5        1.54      -15.63     39.84 o
  10   4   5      240.54      238.75     62.78 o
 -11   5   5       25.59       16.68     50.08 o
 -10   5   5       28.03       -5.34     44.49 o
  -9   5   5      421.71      376.20     55.88 o
  -8   5   5       22.09        4.67     32.85 o
  -7   5   5      727.81      656.33     50.10 o
  -6   5   5       15.97        3.09     18.99 o
  -5   5   5      230.18      184.27     18.79 o
  -4   5   5      149.15      119.01     14.36 o
  -3   5   5     1050.61      757.14     54.81 o
  -2   5   5      102.19       80.15     11.02 o
  -1   5   5     2373.34     2217.43     52.60 o
   0   5   5      240.47      233.96     15.91 o
   1   5   5     1608.88     1617.00     21.65 o
   2   5   5     2231.96     2397.72     77.18 o
   3   5   5       82.92       83.22     15.19 o
   4   5   5     1976.92     1768.19    122.70 o
   5   5   5        4.44       17.83     34.82 o
   6   5   5      504.86      622.35     37.07 o
   7   5   5        1.79       35.47     37.00 o
   8   5   5        3.42       21.31     38.91 o
   9   5   5      198.54      174.27     53.99 o
  10   5   5       52.05       49.69     44.06 o
 -10   6   5      116.31      115.46     53.15 o
  -9   6   5      138.82      128.42     39.22 o
  -8   6   5        5.01       -9.99     34.05 o
  -7   6   5      202.38      208.32     31.81 o
  -6   6   5      131.13       96.95     27.60 o
  -5   6   5       63.62       24.05     29.98 o
  -4   6   5       92.48       55.59     25.92 o
  -3   6   5      344.56      300.67     22.61 o
  -2   6   5      893.37      840.51     33.89 o
  -1   6   5       72.23       68.01     17.59 o
   0   6   5     1237.24     1168.44     30.46 o
   1   6   5       10.74        5.91     15.90 o
   2   6   5      171.33      170.95     15.80 o
   3   6   5     1650.69     1460.86     75.09 o
   4   6   5        4.13      -17.07     26.50 o
   5   6   5     1373.24     1430.75     50.14 o
   6   6   5      572.96      538.59     39.78 o
   7   6   5      117.51      167.64     40.32 o
   8   6   5      513.30      404.59     44.50 o
   9   6   5      232.65      242.61     47.03 o
 -10   7   5      243.66      284.14     55.60 o
  -9   7   5        0.96       10.57     41.34 o
  -8   7   5      156.33      125.89     39.08 o
  -7   7   5       42.05       33.01     34.45 o
  -6   7   5       60.54       53.36     30.09 o
  -5   7   5      216.71      191.36     32.11 o
  -4   7   5      181.07      133.60     25.93 o
  -3   7   5      491.11      500.04     25.89 o
  -2   7   5       76.27       82.25     20.96 o
  -1   7   5      224.31      233.77     25.85 o
   0   7   5        3.44       -9.72     19.00 o
   1   7   5      130.22      120.11     18.61 o
   2   7   5      586.75      598.42     35.56 o
   3   7   5        8.23       24.13     17.94 o
   4   7   5      860.74      876.89     42.81 o
   5   7   5       95.42       52.88     36.08 o
   6   7   5      349.60      422.03     42.87 o
   7   7   5      114.03      130.47     42.15 o
   8   7   5       71.34       64.40     44.50 o
   9   7   5       94.28      117.36     49.06 o
  -9   8   5       92.03      126.09     45.54 o
  -8   8   5      189.02      197.46     41.54 o
  -7   8   5       41.19       86.04     37.41 o
  -6   8   5      797.23      802.83     38.49 o
  -5   8   5       73.35       95.71     35.54 o
  -4   8   5      738.11      821.90     32.61 o
  -3   8   5      120.66      100.20     26.29 o
  -2   8   5      529.46      548.01     26.67 o
  -1   8   5      622.01      558.82     35.48 o
   0   8   5      941.54     1004.32     79.44 o
   1   8   5     1131.66     1180.12    103.93 o
   2   8   5      607.62      556.93     58.82 o
   3   8   5       22.98       21.84     32.79 o
   4   8   5       49.50       20.35     35.59 o
   5   8   5      250.74      295.64     42.95 o
   6   8   5        0.65        9.49     40.40 o
   7   8   5      559.41      512.43     47.25 o
   8   8   5       15.68       20.41     47.03 o
  -8   9   5      402.52      475.63     49.37 o
  -7   9   5      185.21      162.98     40.30 o
  -6   9   5      671.81      651.38     39.44 o
  -5   9   5     1294.83     1375.27     46.37 o
  -4   9   5       95.81       99.03     30.56 o
  -3   9   5     1115.97     1232.27     29.89 o
  -2   9   5      255.85      231.85     23.84 o
  -1   9   5       67.99       72.09     25.50 o
   0   9   5      321.94      330.41     26.88 o
   1   9   5      158.04      175.83     29.87 o
   2   9   5      727.30      670.07     54.58 o
   3   9   5      151.26       94.75     37.44 o
   4   9   5      724.22      736.69     70.27 o
   5   9   5        6.43        2.17     41.17 o
   6   9   5      328.76      330.25     47.70 o
   7   9   5      114.74      172.88     48.98 o
  -7  10   5      275.16      358.00     43.37 o
  -6  10   5      250.92      302.20     46.01 o
  -5  10   5        1.85       17.43     39.36 o
  -4  10   5      807.97      973.71     67.91 o
  -3  10   5       25.93       48.55     37.45 o
  -2  10   5     1517.70     1759.72    114.99 o
  -1  10   5      477.20      488.54     48.97 o
   0  10   5      984.09     1141.52     70.48 o
   1  10   5      858.66      835.63     65.91 o
   2  10   5      197.55      201.42     46.97 o
   3  10   5      172.38      224.17     41.35 o
   4  10   5      161.05      193.06     43.26 o
   5  10   5      175.56      183.40     45.24 o
   6  10   5        1.24       -1.59     47.09 o
   7  10   5      252.06      262.84     52.38 o
  -6  11   5      182.36      202.65     56.37 o
  -5  11   5      335.90      422.34     62.49 o
  -4  11   5      125.47      122.32     43.15 o
  -3  11   5      681.86      843.37     69.44 o
  -2  11   5        2.57      -14.84     31.23 o
  -1  11   5      336.80      424.78     33.34 o
   0  11   5        6.30        7.68     34.14 o
   1  11   5      235.17      241.79     34.43 o
   2  11   5      250.16      331.01     52.16 o
   3  11   5       37.55       51.12     42.94 o
   4  11   5      420.98      431.82     48.70 o
   5  11   5        0.46       -6.46     47.37 o
  -4  12   5       69.12      136.84     46.52 o
  -3  12   5        0.06       18.85     43.44 o
  -2  12   5      262.72      351.54     44.17 o
  -1  12   5        1.74        5.40     32.68 o
   0  12   5      278.01      330.32     40.16 o
   1  12   5       31.41       26.61     52.40 o
   2  12   5       27.51       25.09     49.64 o
   3  12   5      369.30      396.13     48.99 o
 -12   0   6     2250.15     2270.79    137.78 o
 -11   0   6     1647.51     1611.16     71.89 o
 -10   0   6     1268.55     1130.58     85.94 o
  -9   0   6     4047.24     3894.74    104.87 o
  -8   0   6       45.49       56.23     40.81 o
  -7   0   6     4201.06     4315.74    232.30 o
  -6   0   6     2042.51     1980.59    123.52 o
  -5   0   6      162.78      125.17     17.00 o
  -4   0   6     2685.21     2396.90    108.78 o
  -3   0   6     1197.00     1181.84     28.79 o
  -2   0   6    24372.33    26803.97     95.27 o
  -1   0   6     4761.99     5721.60    154.22 o
   0   0   6    59814.55    92675.48   1057.24 o
   1   0   6       72.56      124.76     19.81 o
   2   0   6    20258.83    32090.29    532.96 o
   3   0   6     2833.24     3789.72    117.47 o
   4   0   6     5075.43     6753.98    330.40 o
   5   0   6     9201.10    11464.94    119.41 o
   6   0   6       24.81       94.47     24.71 o
   7   0   6     4793.63     5250.09    236.60 o
   8   0   6      108.97      115.69     73.55 o
   9   0   6     1251.48     1190.73     89.65 o
  10   0   6       32.37      -40.40     81.79 o
  11   0   6      388.25      300.22     93.04 o
 -12   1   6      347.56      360.28     46.46 o
 -11   1   6     1684.80     1645.22     58.00 o
 -10   1   6     2514.30     2379.40    104.81 o
  -9   1   6      125.13      130.87     32.80 o
  -8   1   6     4401.09     4510.91    252.71 o
  -7   1   6     1655.25     1616.89     40.96 o
  -6   1   6     4098.63     4151.10     91.48 o
  -5   1   6     1898.70     1720.49     41.50 o
  -4   1   6     1828.31     1640.68     39.10 o
  -3   1   6     1964.65     1999.69     24.09 o
  -2   1   6      401.33      326.29     15.81 o
  -1   1   6     2084.76     2253.07     65.16 o
   0   1   6     7313.01     9734.27    163.97 o
   1   1   6    16725.49    25246.11    259.89 o
   2   1   6      986.66     1419.58     52.94 o
   3   1   6    13530.00    19065.04    417.98 o
   4   1   6    17660.81    24976.36    467.37 o
   5   1   6     1040.15     1142.01     41.50 o
   6   1   6     7513.77     9375.04    212.29 o
   7   1   6      627.67      624.83     37.90 o
   8   1   6     1026.96     1051.60     51.97 o
   9   1   6     1582.86     1452.04     66.89 o
  10   1   6      192.72      129.90     59.99 o
  11   1   6       58.25       50.64     65.61 o
 -12   2   6      643.30      647.39     56.87 o
 -11   2   6      614.54      584.32     51.41 o
 -10   2   6       46.44       53.91     36.93 o
  -9   2   6     3863.99     3853.51    180.36 o
  -8   2   6      363.24      364.11     26.93 o
  -7   2   6     5350.27     5351.42    124.67 o
  -6   2   6     3164.52     2833.86     84.17 o
  -5   2   6      579.17      521.88     19.70 o
  -4   2   6     2086.04     1904.82     58.18 o
  -3   2   6       33.45       19.75     14.69 o
  -2   2   6     1613.70     1590.21     82.94 o
  -1   2   6      534.48      457.24     15.13 o
   0   2   6     7172.83     8666.19     70.77 o
   1   2   6       11.62       24.20     12.88 o
   2   2   6     7736.64    10039.79    164.96 o
   3   2   6     2689.19     3469.39     73.53 o
   4   2   6     4598.65     5657.13    116.20 o
   5   2   6     6624.87     8257.39    318.16 o
   6   2   6       24.17       -5.31     24.92 o
   7   2   6     1918.33     2176.11     50.60 o
   8   2   6      637.60      640.61     32.20 o
   9   2   6      285.21      228.80     55.65 o
  10   2   6      165.62      137.60     61.79 o
 -11   3   6     1190.10     1146.54    112.80 o
 -10   3   6     2187.53     2195.77     98.01 o
  -9   3   6        6.88        3.45     32.85 o
  -8   3   6     4210.76     4098.11     90.61 o
  -7   3   6     1981.60     1887.99     41.10 o
  -6   3   6      830.57      813.03     35.58 o
  -5   3   6     4094.97     3689.69     89.62 o
  -4   3   6     1957.98     1903.02     26.16 o
  -3   3   6     2291.16     2058.32     54.68 o
  -2   3   6     2491.83     2334.51     22.35 o
  -1   3   6       56.46       75.42     12.63 o
   0   3   6       64.85       84.00     11.13 o
   1   3   6     4827.22     4967.67    107.96 o
   2   3   6     2686.03     3360.30     61.59 o
   3   3   6     6617.34     7765.60    277.04 o
   4   3   6     3356.02     4108.47    190.76 o
   5   3   6      387.79      418.74     28.79 o
   6   3   6     4677.36     5283.22    190.48 o
   7   3   6        0.72       18.57     27.36 o
   8   3   6     2697.07     2842.01     46.35 o
   9   3   6       46.79       68.15     31.96 o
  10   3   6       77.13       76.79     61.29 o
 -11   4   6      945.75     1148.31     81.08 o
 -10   4   6     1000.82     1112.81     57.00 o
  -9   4   6     2457.17     2402.89    149.68 o
  -8   4   6      379.03      381.95     27.94 o
  -7   4   6     3260.53     2977.20     85.90 o
  -6   4   6     1964.08     1688.32     27.62 o
  -5   4   6     1181.95     1139.39     28.74 o
  -4   4   6     1416.27     1277.40     23.75 o
  -3   4   6      585.65      479.33     22.36 o
  -2   4   6       45.80       39.73     12.85 o
  -1   4   6     1814.68     1676.05     59.01 o
   0   4   6     2785.94     2601.70     49.14 o
   1   4   6      643.84      624.60     14.78 o
   2   4   6     9179.20     9758.72    258.82 o
   3   4   6      709.72      634.47     30.03 o
   4   4   6     3868.41     4196.81    197.32 o
   5   4   6     8472.69     9660.04    732.14 o
   6   4   6      353.90      365.64     39.23 o
   7   4   6     4122.50     4475.36    174.70 o
   8   4   6      473.78      475.60     41.58 o
   9   4   6      526.57      499.55     43.38 o
  10   4   6        8.92       94.53    108.04 o
 -11   5   6     1051.71     1202.84     99.45 o
 -10   5   6     1131.92     1185.52     99.66 o
  -9   5   6       67.26      103.38     44.64 o
  -8   5   6     2323.50     2241.16    103.65 o
  -7   5   6      385.12      312.19     24.61 o
  -6   5   6      453.70      409.84     22.37 o
  -5   5   6      842.55      722.22     23.78 o
  -4   5   6      438.82      424.76     19.07 o
  -3   5   6     3953.91     3393.08    163.44 o
  -2   5   6      785.93      582.52     18.52 o
  -1   5   6     6595.21     6314.96    153.05 o
   0   5   6      905.34      891.33     20.52 o
   1   5   6    12190.31    12699.43    182.04 o
   2   5   6      342.43      300.29     14.61 o
   3   5   6     7291.40     6918.98    214.08 o
   4   5   6     1599.80     1461.76    102.43 o
   5   5   6     1182.99     1214.16     87.27 o
   6   5   6      667.58      692.36     52.06 o
   7   5   6       28.67       54.40     37.73 o
   8   5   6      465.19      492.58     45.61 o
   9   5   6      161.16      141.03     43.35 o
  10   5   6      115.33       87.11     45.66 o
 -10   6   6      118.99      159.20     50.56 o
  -9   6   6     1593.24     1585.52    121.64 o
  -8   6   6       72.33       98.89     32.71 o
  -7   6   6     2270.60     2088.14    164.29 o
  -6   6   6      541.70      515.42     55.42 o
  -5   6   6       37.24       -6.64     27.22 o
  -4   6   6      163.00      137.43     26.79 o
  -3   6   6       52.06       31.24     21.48 o
  -2   6   6     1074.02      984.81     25.41 o
  -1   6   6     1608.43     1383.69     32.46 o
   0   6   6     4885.31     4717.75    123.86 o
   1   6   6      139.91      144.02     16.56 o
   2   6   6     4844.26     4653.47    157.16 o
   3   6   6     1608.30     1357.98     87.32 o
   4   6   6     2527.17     2669.53    193.33 o
   5   6   6     4672.26     5197.16    580.68 o
   6   6   6       50.11       36.34     37.16 o
   7   6   6     1071.88     1164.78     58.51 o
   8   6   6      454.33      412.90     45.27 o
   9   6   6       67.90       69.24     47.25 o
 -10   7   6      610.23      702.91     59.79 o
  -9   7   6       48.37       69.82     41.92 o
  -8   7   6      542.92      587.04     53.06 o
  -7   7   6      785.75      710.57     58.13 o
  -6   7   6      610.15      618.65     33.88 o
  -5   7   6      406.14      421.18     35.69 o
  -4   7   6      332.79      304.22     28.00 o
  -3   7   6       93.30       94.35     23.51 o
  -2   7   6       30.16        5.34     21.34 o
  -1   7   6      606.88      531.46     24.52 o
   0   7   6      744.75      637.36     28.00 o
   1   7   6     2572.58     2480.40    140.99 o
   2   7   6      324.02      287.32     28.81 o
   3   7   6     1246.48     1066.04     72.67 o
   4   7   6     4942.55     4827.04    241.90 o
   5   7   6        6.07       -3.41     36.35 o
   6   7   6     1979.09     2194.39    102.54 o
   7   7   6      300.15      313.31     44.96 o
   8   7   6      129.51       99.92     46.67 o
   9   7   6      266.68      209.45     51.16 o
  -9   8   6     1017.44     1089.50     56.72 o
  -8   8   6      441.47      398.05     51.41 o
  -7   8   6     1215.11     1196.59     44.01 o
  -6   8   6     1352.70     1192.59     47.81 o
  -5   8   6      197.91      177.12     36.57 o
  -4   8   6      249.92      236.61     30.19 o
  -3   8   6      487.55      402.36     27.83 o
  -2   8   6      216.14      212.00     25.45 o
  -1   8   6      708.99      659.75     27.32 o
   0   8   6     1640.42     1640.66     83.66 o
   1   8   6       27.36       29.14     22.88 o
   2   8   6     1931.34     1702.14     71.49 o
   3   8   6     1037.92      942.21     40.74 o
   4   8   6      951.46      942.82     43.58 o
   5   8   6     2403.22     2320.66     87.05 o
   6   8   6        1.11      -19.96     43.44 o
   7   8   6      756.22      765.33     85.75 o
   8   8   6      109.40      132.11     50.38 o
  -8   9   6     1550.90     1747.87     60.84 o
  -7   9   6      332.63      363.93     41.91 o
  -6   9   6      348.69      379.31     58.91 o
  -5   9   6      421.23      364.46     39.41 o
  -4   9   6        8.30      -29.90     30.14 o
  -3   9   6      319.15      307.74     30.26 o
  -2   9   6       71.04       61.44     25.70 o
  -1   9   6      249.32      235.40     26.97 o
   0   9   6      667.31      669.22     37.38 o
   1   9   6     2449.58     2183.82    126.66 o
   2   9   6       22.41       29.15     24.44 o
   3   9   6     3197.75     2949.90    134.24 o
   4   9   6     1633.58     1594.09     73.07 o
   5   9   6      259.78      255.72     45.31 o
   6   9   6     1318.54     1388.12     55.93 o
   7   9   6      166.74       94.74     49.33 o
  -7  10   6      319.89      359.33     43.78 o
  -6  10   6      511.80      559.03     52.74 o
  -5  10   6        5.60      -15.86     40.31 o
  -4  10   6      301.61      308.07     34.89 o
  -3  10   6        4.88       11.95     29.68 o
  -2  10   6       44.75       44.93     29.42 o
  -1  10   6       64.85       39.13     29.78 o
   0  10   6      475.87      467.43     31.15 o
   1  10   6        2.68       20.22     29.74 o
   2  10   6      981.88      895.39     57.63 o
   3  10   6      114.42      135.75     43.00 o
   4  10   6      499.17      500.05     48.21 o
   5  10   6      821.35      849.60     61.32 o
   6  10   6        7.54       -9.14     48.18 o
  -6  11   6        8.48       44.20     55.26 o
  -5  11   6      308.98      317.11     55.45 o
  -4  11   6       41.52       22.71     42.60 o
  -3  11   6       70.47       28.28     39.66 o
  -2  11   6       20.07       48.11     33.75 o
  -1  11   6       14.02       18.21     33.21 o
   0  11   6      151.81      144.56     37.72 o
   1  11   6      755.67      896.56     61.03 o
   2  11   6       10.41       -1.27     43.54 o
   3  11   6      820.21      854.49     64.73 o
   4  11   6      127.29      174.17     47.40 o
   5  11   6        2.72       28.87     48.40 o
  -4  12   6       44.32       48.51     45.66 o
  -3  12   6        2.51      -17.19     42.72 o
  -2  12   6        5.06      -24.92     41.82 o
  -1  12   6      101.54       98.21     38.57 o
   0  12   6      115.71      113.74     39.33 o
   1  12   6       26.88        9.44     54.49 o
   2  12   6      405.81      442.61     50.02 o
   3  12   6       97.35      134.05     47.89 o
 -12   1   7        3.95       21.11     45.28 o
 -11   1   7       35.74       18.65     47.40 o
 -10   1   7      256.27      257.58     44.40 o
  -9   1   7       34.81       24.94     39.07 o
  -8   1   7        1.46      -11.12     28.05 o
  -7   1   7       28.85       20.60     24.81 o
  -6   1   7      664.15      699.05     23.54 o
  -5   1   7      534.72      560.83     29.86 o
  -4   1   7       38.21       36.16     12.22 o
  -3   1   7      167.17      189.12     17.25 o
  -2   1   7       60.14       44.18      8.41 o
  -1   1   7      188.72      172.78     12.96 o
   0   1   7        8.68        9.15     11.65 o
   1   1   7     1390.28     1890.24     43.24 o
   2   1   7      388.07      537.13     18.49 o
   3   1   7      926.46     1183.42     62.54 o
   4   1   7      108.75      111.81     11.26 o
   5   1   7      129.66      122.12     16.39 o
   6   1   7      202.41      216.95     25.38 o
   7   1   7      350.78      306.67     29.00 o
   8   1   7      317.29      322.39     53.70 o
   9   1   7       17.92       17.52     56.29 o
  10   1   7       23.02       51.42     62.43 o
 -11   2   7      108.16       87.06     47.31 o
 -10   2   7        0.40       15.02     38.41 o
  -9   2   7     1322.19     1349.73     72.87 o
  -8   2   7       65.85       57.71     29.99 o
  -7   2   7     1189.21     1185.08     35.38 o
  -6   2   7      411.69      400.72     20.61 o
  -5   2   7      115.34       92.64     16.80 o
  -4   2   7      736.87      753.11     22.85 o
  -3   2   7      100.39       99.31     16.64 o
  -2   2   7        7.93        5.01     12.52 o
  -1   2   7     1056.68     1071.59     17.33 o
   0   2   7      883.23      991.23     21.41 o
   1   2   7      128.80      132.55     14.01 o
   2   2   7      159.35      205.89     13.93 o
   3   2   7       67.02       77.17     15.80 o
   4   2   7      887.34     1014.16     36.85 o
   5   2   7       15.99       17.62     24.30 o
   6   2   7        2.99       13.12     26.14 o
   7   2   7     1160.01     1227.61     37.33 o
   8   2   7       80.47       72.29     28.38 o
   9   2   7      501.05      494.09     87.75 o
  10   2   7       24.96      -17.21     62.85 o
 -11   3   7       24.35       56.81     48.25 o
 -10   3   7       16.04       -1.67     38.31 o
  -9   3   7       91.66       99.45     34.18 o
  -8   3   7       21.69       22.16     30.01 o
  -7   3   7      109.97       96.74     20.67 o
  -6   3   7       77.38       84.58     18.08 o
  -5   3   7       22.05        3.34     16.75 o
  -4   3   7      615.04      612.74     21.33 o
  -3   3   7        0.81       -4.04     18.47 o
  -2   3   7      672.45      593.45     17.22 o
  -1   3   7       58.21       51.25     12.22 o
   0   3   7       79.44       73.65     12.03 o
   1   3   7      670.72      677.14     31.64 o
   2   3   7      365.12      431.72     16.61 o
   3   3   7      748.97      887.63     37.58 o
   4   3   7      618.03      656.33     24.81 o
   5   3   7      144.35      174.13     23.75 o
   6   3   7      129.02      116.45     28.29 o
   7   3   7        1.39        4.85     30.70 o
   8   3   7        2.93       19.43     30.09 o
   9   3   7      113.08       84.19     47.90 o
  10   3   7        1.61       21.23     60.81 o
 -11   4   7       45.87       67.63     57.01 o
 -10   4   7      289.15      338.06     53.51 o
  -9   4   7        5.35       18.22     33.32 o
  -8   4   7      503.44      468.40     47.65 o
  -7   4   7       67.54       55.87     24.34 o
  -6   4   7       32.47       35.33     21.16 o
  -5   4   7      152.79      146.47     20.85 o
  -4   4   7       10.65        5.47     17.30 o
  -3   4   7        5.88        1.61     16.30 o
  -2   4   7      110.06       91.42     14.75 o
  -1   4   7       55.88       59.33     13.76 o
   0   4   7     1081.52     1081.14     37.80 o
   1   4   7        1.21        2.53     11.65 o
   2   4   7      403.09      411.28     24.51 o
   3   4   7       40.84       21.61     17.37 o
   4   4   7      375.78      413.40     32.72 o
   5   4   7      615.30      647.25     36.13 o
   6   4   7      395.27      448.48     58.89 o
   7   4   7      296.25      332.01     50.39 o
   8   4   7      110.42       73.84     38.50 o
   9   4   7       35.52        9.62     41.29 o
  10   4   7       38.04      -23.00    106.47 o
 -11   5   7      222.49      260.82     57.05 o
 -10   5   7       29.03       62.09     51.03 o
  -9   5   7       59.77       32.99     47.36 o
  -8   5   7       19.79       20.62     34.58 o
  -7   5   7        1.36      -13.50     30.65 o
  -6   5   7      479.48      427.04     23.71 o
  -5   5   7      141.37      113.93     20.74 o
  -4   5   7     1166.78     1186.87     25.15 o
  -3   5   7      250.63      227.98     16.84 o
  -2   5   7      952.41      934.30     26.52 o
  -1   5   7     1961.09     1855.14     37.03 o
   0   5   7      253.77      245.73     16.87 o
   1   5   7     1440.73     1452.80     24.00 o
   2   5   7       69.17       70.52     12.88 o
   3   5   7      632.09      599.59     45.51 o
   4   5   7        1.59        5.06     17.80 o
   5   5   7      545.84      606.87     73.83 o
   6   5   7      154.34      109.47     40.50 o
   7   5   7      494.15      516.71     42.22 o
   8   5   7       25.31       19.55     42.03 o
   9   5   7       43.56       17.45     43.56 o
 -10   6   7       12.65        3.98     48.27 o
  -9   6   7        9.72       26.35     45.18 o
  -8   6   7      382.75      348.80     39.35 o
  -7   6   7      656.10      705.00     45.59 o
  -6   6   7      476.58      450.46     30.54 o
  -5   6   7     2136.67     2068.73    118.82 o
  -4   6   7      105.28       66.93     25.66 o
  -3   6   7      858.15      744.55     29.81 o
  -2   6   7      657.65      560.82     44.17 o
  -1   6   7      483.00      458.64     23.29 o
   0   6   7     1889.74     1949.73     59.44 o
   1   6   7      338.92      318.28     18.47 o
   2   6   7       32.32       27.45     19.37 o
   3   6   7       14.65       10.75     18.64 o
   4   6   7        8.89      -23.37     29.75 o
   5   6   7      527.51      568.24     35.01 o
   6   6   7       50.81       33.61     38.42 o
   7   6   7       86.54       97.87     41.71 o
   8   6   7       29.73       32.42     42.68 o
   9   6   7      125.96      151.41     48.46 o
 -10   7   7        9.87        4.56     56.74 o
  -9   7   7      226.23      262.17     53.51 o
  -8   7   7      540.04      543.11     41.18 o
  -7   7   7       31.85       24.86     33.43 o
  -6   7   7      946.16      955.06     42.81 o
  -5   7   7       57.95       67.23     33.33 o
  -4   7   7     1004.35     1114.76     48.32 o
  -3   7   7      413.15      392.43     29.24 o
  -2   7   7      258.30      276.19     24.84 o
  -1   7   7      191.80      199.53     22.63 o
   0   7   7       40.90        9.63     21.85 o
   1   7   7      437.88      432.06     23.70 o
   2   7   7       35.76       34.00     20.31 o
   3   7   7      569.83      454.57     41.70 o
   4   7   7        8.09       20.56     32.76 o
   5   7   7      424.46      478.22     40.60 o
   6   7   7      162.87      148.55     40.82 o
   7   7   7      248.76      244.53     46.61 o
   8   7   7      515.49      555.99     59.38 o
  -9   8   7      126.86      151.65     54.02 o
  -8   8   7      117.63      122.01     40.89 o
  -7   8   7       66.71       81.70     37.19 o
  -6   8   7        0.23      -13.91     38.99 o
  -5   8   7       50.82       60.79     36.96 o
  -4   8   7      251.02      277.56     30.84 o
  -3   8   7      818.07      843.35     31.98 o
  -2   8   7      814.07      789.91     29.74 o
  -1   8   7     1086.70     1175.67     52.19 o
   0   8   7     1469.42     1594.94    112.91 o
   1   8   7        7.47       -2.90     22.48 o
   2   8   7     1567.05     1322.57    107.73 o
   3   8   7       11.28      -18.15     41.23 o
   4   8   7      896.94      845.95     44.01 o
   5   8   7        3.82       31.91     39.87 o
   6   8   7      126.17      136.56     44.76 o
   7   8   7      307.88      345.00     50.15 o
   8   8   7      182.80      146.12     51.64 o
  -8   9   7      231.16      372.03     46.25 o
  -7   9   7      100.65      105.76     41.39 o
  -6   9   7      398.39      492.22     47.24 o
  -5   9   7        8.33       12.86     38.82 o
  -4   9   7      699.91      764.99     60.01 o
  -3   9   7        2.30      -19.71     29.40 o
  -2   9   7      102.41      110.95     28.22 o
  -1   9   7      248.05      185.82     28.19 o
   0   9   7       37.80       28.93     29.58 o
   1   9   7       73.75       51.12     28.85 o
   2   9   7       24.03       -1.86     26.86 o
   3   9   7     1122.93     1108.09     62.26 o
   4   9   7      153.23      129.61     41.05 o
   5   9   7      613.62      671.87     50.01 o
   6   9   7      410.17      435.09     51.35 o
   7   9   7      110.08      100.91     50.72 o
  -7  10   7      320.64      459.94     45.15 o
  -6  10   7       11.90        6.11     45.06 o
  -5  10   7       87.75      138.22     42.83 o
  -4  10   7       15.89       14.75     34.36 o
  -3  10   7      232.21      248.45     31.43 o
  -2  10   7      170.32      168.59     30.82 o
  -1  10   7      579.05      604.98     42.51 o
   0  10   7      656.10      572.06     43.16 o
   1  10   7       58.77       42.24     32.26 o
   2  10   7      491.73      530.39     43.27 o
   3  10   7        0.96       46.31     42.08 o
   4  10   7      617.22      664.16     60.06 o
   5  10   7       95.80      119.73     49.32 o
   6  10   7      299.76      347.33     52.06 o
  -6  11   7      185.84      202.19     58.69 o
  -5  11   7        2.33       20.83     52.75 o
  -4  11   7      380.32      483.52     46.30 o
  -3  11   7      245.20      283.41     42.59 o
  -2  11   7      187.70      264.85     41.98 o
  -1  11   7      707.48      899.00     44.11 o
   0  11   7      106.00      122.91     36.41 o
   1  11   7      879.76     1081.48     52.05 o
   2  11   7       24.35       20.45     45.72 o
   3  11   7      562.81      675.90     73.91 o
   4  11   7      244.22      205.06     49.52 o
  -4  12   7       74.00       78.95     46.83 o
  -3  12   7       84.35      123.46     45.82 o
  -2  12   7      154.66      121.25     51.60 o
  -1  12   7       23.01       80.21     40.37 o
   0  12   7      376.48      434.35     58.01 o
   1  12   7       25.74       16.42     46.28 o
   2  12   7      151.18      218.98     50.74 o
 -12   0   8      478.45      464.29     71.24 o
 -11   0   8      778.18      694.26     90.32 o
 -10   0   8      679.94      678.49     83.97 o
  -9   0   8     1137.48     1276.52     83.52 o
  -8   0   8      104.41      108.95     78.27 o
  -7   0   8      831.82      795.89     59.49 o
  -6   0   8      247.11      225.73     32.47 o
  -5   0   8      342.51      300.52     51.90 o
  -4   0   8     3231.37     2915.59     57.43 o
  -3   0   8     2788.47     2445.42     85.84 o
  -2   0   8        2.51        4.30     23.89 o
  -1   0   8    18616.02    21947.42    355.48 o
   0   0   8    17156.33    22419.14    505.52 o
   1   0   8     4663.50     5713.77    248.59 o
   2   0   8     6453.53     8370.95    228.16 o
   3   0   8       40.61       50.94     19.71 o
   4   0   8     1410.63     1511.89     26.45 o
   5   0   8       10.15        7.96     20.10 o
   6   0   8      409.56      369.23     37.67 o
   7   0   8      289.07      267.46     71.94 o
   8   0   8      346.15      380.00     74.11 o
   9   0   8       17.10      -47.44     79.94 o
  10   0   8      830.96      833.00     96.17 o
 -11   1   8     1269.84     1210.85     65.30 o
 -10   1   8       68.21       53.64     43.89 o
  -9   1   8     1250.43     1349.04    117.54 o
  -8   1   8      497.00      464.25     31.41 o
  -7   1   8      954.40     1014.18     63.58 o
  -6   1   8      978.62      972.29     58.76 o
  -5   1   8     3447.13     3108.41    121.86 o
  -4   1   8     5682.34     5490.89    152.29 o
  -3   1   8     1379.22     1186.40     36.53 o
  -2   1   8     3221.77     2714.69    101.08 o
  -1   1   8      422.76      475.74     28.01 o
   0   1   8     2132.59     2141.22     57.97 o
   1   1   8     7240.69     9295.80    115.01 o
   2   1   8      564.75      568.61     23.91 o
   3   1   8     7907.77    10251.61    234.01 o
   4   1   8     1451.81     1609.64     70.24 o
   5   1   8     1486.92     1793.18    122.13 o
   6   1   8      488.94      535.41     33.57 o
   7   1   8      915.52      817.40     61.89 o
   8   1   8       22.44       16.64     50.21 o
   9   1   8      665.15      705.10     65.23 o
  10   1   8      256.63      241.77     64.86 o
 -11   2   8       29.28       23.70     47.31 o
 -10   2   8     1468.26     1712.68     71.88 o
  -9   2   8      306.62      281.15     37.08 o
  -8   2   8      538.69      510.61     49.02 o
  -7   2   8      537.47      480.19     31.39 o
  -6   2   8      189.61      204.01     20.75 o
  -5   2   8     1073.33      994.60     28.06 o
  -4   2   8      663.20      603.74     29.53 o
  -3   2   8     7760.11     7651.47    206.04 o
  -2   2   8       78.58       60.61     13.59 o
  -1   2   8    23756.88    25297.96    211.64 o
   0   2   8     5376.64     6656.89     69.48 o
   1   2   8     7740.35     9466.55    163.67 o
   2   2   8     8001.84    10331.36    146.74 o
   3   2   8       69.94       85.06     16.66 o
   4   2   8     5061.72     5938.93     84.68 o
   5   2   8     1815.45     2126.84     49.14 o
   6   2   8     1861.24     2138.08     54.23 o
   7   2   8      896.11      922.37     37.12 o
   8   2   8     1331.73     1366.71     49.72 o
   9   2   8       92.54       78.68     57.65 o
  10   2   8     1109.42     1128.75     75.76 o
 -11   3   8     1697.65     1695.46    101.48 o
 -10   3   8      568.58      539.99     48.56 o
  -9   3   8      486.68      452.58     36.87 o
  -8   3   8     2448.61     2461.17     92.96 o
  -7   3   8       79.89       54.27     23.78 o
  -6   3   8      603.67      600.12     21.34 o
  -5   3   8      357.93      265.03     20.79 o
  -4   3   8     3650.85     3453.71     40.75 o
  -3   3   8      806.68      727.68     71.69 o
  -2   3   8    19418.45    19039.71    576.86 o
  -1   3   8       23.21       23.78     14.23 o
   0   3   8    20429.63    22365.89    259.58 o
   1   3   8     6748.78     7341.46    222.40 o
   2   3   8     3104.02     3533.84     45.99 o
   3   3   8    13988.28    16804.99    232.98 o
   4   3   8        2.79       -8.68     21.32 o
   5   3   8     3111.36     3572.11     79.57 o
   6   3   8        3.65        2.95     28.79 o
   7   3   8      560.74      553.75     35.89 o
   8   3   8      575.18      503.08     34.99 o
   9   3   8      397.69      343.93     62.75 o
  10   3   8      596.29      538.53     72.03 o
 -11   4   8      118.85      129.91     58.88 o
 -10   4   8      636.08      680.73     79.24 o
  -9   4   8      983.84      994.27     60.04 o
  -8   4   8     1711.78     1785.88     95.46 o
  -7   4   8      540.01      486.98     27.01 o
  -6   4   8      857.27      820.18     25.88 o
  -5   4   8      186.72      161.47     23.17 o
  -4   4   8      144.22       78.76     20.23 o
  -3   4   8     2327.54     2220.80    106.44 o
  -2   4   8      942.12      808.46     19.66 o
  -1   4   8     7685.37     7522.48     95.00 o
   0   4   8      362.60      338.67     14.90 o
   1   4   8     2887.70     2970.84     58.03 o
   2   4   8     6251.16     6313.42    111.69 o
   3   4   8      601.72      616.90     22.28 o
   4   4   8     6523.61     7288.64    178.05 o
   5   4   8      426.24      447.78     31.66 o
   6   4   8      551.76      695.07    142.68 o
   7   4   8      933.91     1022.31    195.13 o
   8   4   8      139.64      186.06     40.62 o
   9   4   8      165.62      127.74    115.34 o
 -11   5   8     1682.43     2182.64    135.38 o
 -10   5   8      349.47      371.96     56.96 o
  -9   5   8      404.04      457.62     51.19 o
  -8   5   8      956.97      955.97     52.22 o
  -7   5   8       26.93       24.19     31.22 o
  -6   5   8       22.03        6.50     21.87 o
  -5   5   8     1171.25     1044.84     28.85 o
  -4   5   8      247.50      225.18     21.66 o
  -3   5   8     1379.83     1244.13     34.32 o
  -2   5   8     2869.37     2500.74     57.25 o
  -1   5   8       28.15        4.95     13.44 o
   0   5   8     5674.22     5437.91     99.33 o
   1   5   8     4633.17     4904.43    123.68 o
   2   5   8     1121.06     1008.66     24.69 o
   3   5   8     6236.94     6166.76    211.82 o
   4   5   8      254.98      231.12     30.06 o
   5   5   8     1504.83     1573.74     45.03 o
   6   5   8       34.15       25.65     40.17 o
   7   5   8      995.00     1102.80     57.84 o
   8   5   8      108.90      119.80     44.36 o
   9   5   8      491.25      503.64     50.86 o
 -10   6   8      968.91     1147.76    104.01 o
  -9   6   8      182.78      143.93     48.69 o
  -8   6   8      572.89      555.97     46.86 o
  -7   6   8      851.18      739.44     65.43 o
  -6   6   8      599.86      537.32     38.73 o
  -5   6   8     1195.83     1152.88     37.42 o
  -4   6   8     1394.47     1205.63     82.75 o
  -3   6   8     1526.83     1194.45     71.98 o
  -2   6   8       54.43       44.75     15.13 o
  -1   6   8     5003.97     4891.13    151.03 o
   0   6   8     3130.97     2926.74     75.50 o
   1   6   8     2346.83     2401.64     93.59 o
   2   6   8     3030.40     2627.90    104.55 o
   3   6   8        3.38       17.16     20.68 o
   4   6   8     2152.97     2080.06     44.34 o
   5   6   8      520.82      490.17     36.85 o
   6   6   8     1034.96     1000.01    157.91 o
   7   6   8       41.42       25.38     41.51 o
   8   6   8      488.39      452.39     49.99 o
   9   6   8        9.86       17.75     47.74 o
 -10   7   8       95.75      130.84     56.35 o
  -9   7   8      241.18      246.40     52.98 o
  -8   7   8      161.40      175.44     46.29 o
  -7   7   8       79.85       68.42     33.01 o
  -6   7   8      176.24      159.74     38.12 o
  -5   7   8      371.53      294.84     35.64 o
  -4   7   8     2469.65     2328.68     45.81 o
  -3   7   8      165.13      131.98     26.46 o
  -2   7   8     3699.08     3460.74    105.15 o
  -1   7   8      358.91      287.89     24.08 o
   0   7   8     3218.81     3120.08    113.58 o
   1   7   8     3182.87     2893.00    163.31 o
   2   7   8      877.39      738.63     36.58 o
   3   7   8     2391.53     2088.64    149.87 o
   4   7   8      124.04      153.97     33.75 o
   5   7   8      170.22      217.33     36.48 o
   6   7   8       42.11       38.40     41.04 o
   7   7   8      144.03      122.42     44.47 o
   8   7   8        5.29        3.69     47.64 o
  -9   8   8       69.28       70.14     54.76 o
  -8   8   8        6.75       -6.12     49.84 o
  -7   8   8      114.19       91.25     39.09 o
  -6   8   8        4.74      -15.85     40.69 o
  -5   8   8      169.72      230.98     39.32 o
  -4   8   8      448.27      443.90     43.15 o
  -3   8   8     1399.62     1378.95     36.68 o
  -2   8   8      134.12      102.28     26.24 o
  -1   8   8     4102.38     4106.65    143.81 o
   0   8   8     1327.49     1348.79     83.92 o
   1   8   8      737.77      702.60     44.57 o
   2   8   8     1591.42     1537.99     91.58 o
   3   8   8      111.42       69.07     42.58 o
   4   8   8      504.87      482.58     49.29 o
   5   8   8      189.00      155.29     40.95 o
   6   8   8      116.40       87.44     44.41 o
   7   8   8        2.07        2.21     49.30 o
  -8   9   8       40.07       17.41     53.26 o
  -7   9   8        6.23       26.45     40.29 o
  -6   9   8        5.23       19.45     44.83 o
  -5   9   8      140.59      141.00     41.62 o
  -4   9   8      225.57      186.52     34.11 o
  -3   9   8       71.74       77.38     30.16 o
  -2   9   8      822.60      869.87     33.79 o
  -1   9   8       40.32       40.40     27.92 o
   0   9   8     1236.13     1158.54     63.57 o
   1   9   8      688.95      614.64     35.36 o
   2   9   8      107.41       96.54     44.15 o
   3   9   8      705.59      669.73     51.27 o
   4   9   8      441.32      419.11     45.02 o
   5   9   8       23.79       28.73     44.96 o
   6   9   8      107.89       91.97     48.52 o
  -7  10   8       15.23       28.60     43.31 o
  -6  10   8       11.79       14.40     46.34 o
  -5  10   8      113.92       87.52     44.65 o
  -4  10   8      217.82      192.95     37.30 o
  -3  10   8      124.03      131.26     32.71 o
  -2  10   8      449.80      470.36     45.85 o
  -1  10   8     1046.88     1112.54     50.80 o
   0  10   8      182.79      185.06     40.86 o
   1  10   8      227.21      236.42     34.72 o
   2  10   8     1365.98     1519.77     52.07 o
   3  10   8        6.42       -0.07     43.46 o
   4  10   8      517.55      576.44     55.61 o
   5  10   8       39.29       29.56     49.37 o
  -5  11   8      143.96      193.57     56.14 o
  -4  11   8        6.65       10.76     43.17 o
  -3  11   8      148.19      154.32     42.88 o
  -2  11   8      403.08      459.46     42.07 o
  -1  11   8        1.20       14.13     36.76 o
   0  11   8      751.82      791.52     79.20 o
   1  11   8      539.16      557.32     48.37 o
   2  11   8       31.64       80.01     46.92 o
   3  11   8     1103.33     1225.47    118.47 o
   4  11   8       50.00       38.99     49.88 o
  -3  12   8      123.28      106.29     56.54 o
  -2  12   8       81.71       66.80     51.30 o
  -1  12   8      553.77      617.20     66.18 o
   0  12   8      100.70       82.85     58.38 o
   1  12   8      300.24      302.13     52.67 o
 -11   1   9       93.49       83.62     50.66 o
 -10   1   9        0.90      -24.06     55.84 o
  -9   1   9      161.43      133.12     42.03 o
  -8   1   9       71.86       59.94     30.52 o
  -7   1   9      202.73      230.76     34.69 o
  -6   1   9      224.75      242.61     24.95 o
  -5   1   9      320.29      354.24     24.00 o
  -4   1   9      182.96      138.69     10.18 o
  -3   1   9       29.56        5.46     18.84 o
  -2   1   9      235.58      180.51     13.06 o
  -1   1   9      325.26      332.79     16.24 o
   0   1   9      243.94      288.89     16.37 o
   1   1   9      186.71      246.87     14.70 o
   2   1   9      611.08      753.83     19.26 o
   3   1   9      534.30      576.81     19.63 o
   4   1   9       55.11       50.64     19.55 o
   5   1   9        1.11        1.98     19.83 o
   6   1   9      175.27      187.99     26.32 o
   7   1   9      338.91      331.18     52.04 o
   8   1   9        1.29       14.01     54.76 o
   9   1   9       31.54       59.53     59.89 o
  10   1   9       38.06       10.81     65.46 o
 -11   2   9        0.53      -11.66     50.17 o
 -10   2   9        2.92      -12.98     39.70 o
  -9   2   9        3.35      -23.86     36.38 o
  -8   2   9        9.36      -18.56     29.98 o
  -7   2   9       36.82       37.24     27.35 o
  -6   2   9       38.72       23.38     24.37 o
  -5   2   9      160.49      140.66     17.44 o
  -4   2   9      109.87      124.84     21.10 o
  -3   2   9        1.73       -7.26      8.98 o
  -2   2   9      116.64       80.28     14.94 o
  -1   2   9     1276.73     1238.85     30.30 o
   0   2   9        3.89        1.27     15.39 o
   1   2   9      855.88      922.04     18.58 o
   2   2   9      111.70      104.07     15.44 o
   3   2   9      131.47      139.70     17.92 o
   4   2   9      184.47      197.99     21.48 o
   5   2   9      237.83      282.93     23.43 o
   6   2   9        4.88        1.32     26.53 o
   7   2   9       67.24       20.88     48.20 o
   8   2   9       19.22       -2.36     53.67 o
   9   2   9        2.56       17.48     61.39 o
  10   2   9        7.87       17.59     67.79 o
 -11   3   9       10.06        8.19     71.81 o
 -10   3   9       58.92       39.78     41.05 o
  -9   3   9        1.49       -0.08     35.37 o
  -8   3   9       24.58       12.55     32.16 o
  -7   3   9       16.84        3.36     24.41 o
  -6   3   9       14.61       21.53     24.90 o
  -5   3   9      101.54       75.93     26.44 o
  -4   3   9      238.14      163.00     13.30 o
  -3   3   9        5.16        0.37     15.34 o
  -2   3   9      625.07      608.98     20.18 o
  -1   3   9       15.83       19.19     15.16 o
   0   3   9      437.94      418.33     18.27 o
   1   3   9       24.53        4.24     12.61 o
   2   3   9      500.77      534.44     20.12 o
   3   3   9       11.06       -2.55     23.76 o
   4   3   9      226.84      205.38     23.04 o
   5   3   9       23.40       23.32     23.37 o
   6   3   9       86.32       54.08     29.65 o
   7   3   9       22.12      -27.24     40.39 o
   8   3   9       16.53      -25.01     56.42 o
   9   3   9      224.43      155.88     59.97 o
 -11   4   9        0.64      -36.80     60.83 o
 -10   4   9      200.98      251.88     54.35 o
  -9   4   9       38.91        0.53     46.99 o
  -8   4   9      685.45      670.95     36.69 o
  -7   4   9        0.82       -0.23     29.00 o
  -6   4   9      738.58      680.91     25.65 o
  -5   4   9       88.07       65.99     22.75 o
  -4   4   9      201.26      184.69     23.74 o
  -3   4   9      125.77      123.02     21.51 o
  -2   4   9      134.63       93.57     15.23 o
  -1   4   9       70.28       54.20     15.02 o
   0   4   9      374.95      393.70     16.36 o
   1   4   9       28.61       24.56     13.55 o
   2   4   9       55.25       58.56     18.12 o
   3   4   9       16.40       -0.63     19.56 o
   4   4   9      283.63      301.48     29.54 o
   5   4   9      158.52      129.42     30.29 o
   6   4   9      869.55      997.03     47.35 o
   7   4   9      171.44      156.75     41.48 o
   8   4   9      474.52      532.00     46.15 o
   9   4   9       14.26       31.12     74.08 o
 -10   5   9       11.83       32.94     54.94 o
  -9   5   9      310.33      351.37     52.94 o
  -8   5   9       90.24      120.16     44.30 o
  -7   5   9       17.69       24.89     39.70 o
  -6   5   9      813.87      859.14     39.64 o
  -5   5   9      255.45      250.59     25.97 o
  -4   5   9     1350.69     1319.08     30.24 o
  -3   5   9      641.47      583.02     23.61 o
  -2   5   9      253.54      233.31     17.00 o
  -1   5   9       41.39       32.78     15.31 o
   0   5   9      553.15      586.47     26.00 o
   1   5   9      326.33      293.53     19.40 o
   2   5   9      701.01      645.40     24.79 o
   3   5   9       92.61       89.62     20.80 o
   4   5   9       70.77       76.86     28.67 o
   5   5   9      264.97      281.59     43.86 o
   6   5   9      246.40      251.47     44.34 o
   7   5   9      490.27      522.66     49.69 o
   8   5   9       24.86       10.77     43.10 o
   9   5   9       46.79       86.60     81.62 o
 -10   6   9      203.48      242.81     56.37 o
  -9   6   9       97.26      126.63     50.73 o
  -8   6   9      358.71      413.33     48.68 o
  -7   6   9        3.21      -40.04     40.73 o
  -6   6   9      244.38      275.63     39.37 o
  -5   6   9      360.63      349.47     35.25 o
  -4   6   9        3.30        2.48     30.32 o
  -3   6   9      491.87      456.63     27.73 o
  -2   6   9       84.01      108.64     23.19 o
  -1   6   9      452.40      382.76     18.24 o
   0   6   9      381.08      366.57     28.38 o
   1   6   9     1026.42      938.67     27.15 o
   2   6   9      100.13       45.97     22.10 o
   3   6   9     1455.12     1304.93    106.15 o
   4   6   9      131.22      156.83     32.14 o
   5   6   9      106.46      115.10     38.88 o
   6   6   9      472.72      505.08     51.24 o
   7   6   9       26.91       27.91     43.00 o
   8   6   9      432.67      473.13     49.86 o
  -9   7   9      211.92      220.36     52.32 o
  -8   7   9       12.83       10.09     44.42 o
  -7   7   9      303.70      282.14     48.17 o
  -6   7   9       51.51       63.25     35.85 o
  -5   7   9      686.79      640.83     38.91 o
  -4   7   9      160.63      134.46     33.66 o
  -3   7   9      449.59      414.26     29.04 o
  -2   7   9      390.60      414.65     27.77 o
  -1   7   9      100.22       76.50     22.06 o
   0   7   9      847.60      753.03     40.53 o
   1   7   9      150.81      130.35     24.52 o
   2   7   9     1351.39     1145.16     84.72 o
   3   7   9     1009.10      895.00     69.23 o
   4   7   9      527.76      549.11     39.04 o
   5   7   9      567.53      631.51     40.76 o
   6   7   9       19.36       26.17     46.98 o
   7   7   9      224.10      245.20     49.12 o
   8   7   9      170.38      166.94     49.89 o
  -9   8   9       63.68       63.49     56.50 o
  -8   8   9      258.68      293.81     52.51 o
  -7   8   9       62.03       78.27     46.66 o
  -6   8   9      240.83      315.87     56.77 o
  -5   8   9      102.37      104.82     38.31 o
  -4   8   9      223.66      238.33     37.42 o
  -3   8   9      810.20      825.17     34.19 o
  -2   8   9      276.80      261.79     28.54 o
  -1   8   9     2545.93     2755.99    106.87 o
   0   8   9        4.54       16.45     27.00 o
   1   8   9      804.47      754.24     43.42 o
   2   8   9      118.56      100.85     25.10 o
   3   8   9       77.46       81.95     35.70 o
   4   8   9      450.38      391.80     46.94 o
   5   8   9      109.87       91.27     47.54 o
   6   8   9      313.06      406.07     48.09 o
   7   8   9       24.53       27.80     49.56 o
  -8   9   9        0.59       -6.18     53.59 o
  -7   9   9      381.83      481.74     51.95 o
  -6   9   9        1.50      -49.55     44.86 o
  -5   9   9      371.95      426.59     45.62 o
  -4   9   9      183.93      177.21     33.80 o
  -3   9   9       15.22        2.48     30.29 o
  -2   9   9      411.98      384.39     32.90 o
  -1   9   9       77.22       77.94     34.40 o
   0   9   9      206.15      178.86     30.35 o
   1   9   9        1.97        6.86     30.97 o
   2   9   9      205.07      233.25     49.48 o
   3   9   9      906.41      906.58     69.44 o
   4   9   9       23.37       50.16     42.57 o
   5   9   9      651.53      623.65     64.66 o
   6   9   9       50.88       73.78     50.20 o
  -7  10   9        2.11      -14.50     51.91 o
  -6  10   9       75.66      159.84     52.36 o
  -5  10   9       57.26       41.23     44.44 o
  -4  10   9      100.44      149.71     37.00 o
  -3  10   9      233.61      261.73     36.12 o
  -2  10   9       48.22       23.92     44.54 o
  -1  10   9     1109.09     1150.99     90.42 o
   0  10   9       90.48       81.34     36.41 o
   1  10   9      571.48      533.68     49.43 o
   2  10   9       43.89       76.80     54.15 o
   3  10   9      121.99      129.50     44.65 o
   4  10   9       36.80       42.46     47.19 o
   5  10   9       29.59       -6.87     48.65 o
  -5  11   9      473.50      657.60     62.33 o
  -4  11   9      248.04      366.21     46.51 o
  -3  11   9      245.65      321.32     44.37 o
  -2  11   9       94.53      157.34     51.37 o
  -1  11   9        4.94       19.35     38.30 o
   0  11   9      104.95      154.47     36.13 o
   1  11   9       12.04       40.57     45.04 o
   2  11   9      278.44      364.26     50.34 o
   3  11   9       54.47       12.08     49.48 o
  -2  12   9       28.07        9.51     52.54 o
  -1  12   9      138.85      201.35     42.98 o
   0  12   9        1.24        8.53     48.27 o
 -11   0  10      225.77      269.27     88.78 o
 -10   0  10      411.26      281.22     81.19 o
  -9   0  10      259.70      284.04     63.05 o
  -8   0  10      743.22      780.75    101.73 o
  -7   0  10      395.47      387.31     45.30 o
  -6   0  10     1959.16     2043.48    107.39 o
  -5   0  10      259.17      325.28     35.86 o
  -4   0  10     7681.12     7510.50    222.99 o
  -3   0  10     3257.13     2979.10     50.02 o
  -2   0  10    12946.07    12785.85     88.41 o
  -1   0  10    15292.72    18261.38    330.24 o
   0   0  10      240.55      233.75     22.20 o
   1   0  10     8529.44    10118.69    156.17 o
   2   0  10       89.19       13.53     29.12 o
   3   0  10     1954.96     2065.73     81.33 o
   4   0  10       25.26       20.63     18.70 o
   5   0  10     1960.80     2228.60     83.55 o
   6   0  10     1603.45     1743.17     85.61 o
   7   0  10     3259.84     3439.12    106.04 o
   8   0  10     2959.67     3276.11    112.77 o
   9   0  10     1057.90      958.44     98.09 o
 -11   1  10      184.37      123.85     51.41 o
 -10   1  10      414.37      464.49     58.11 o
  -9   1  10      491.94      546.44     46.23 o
  -8   1  10      411.30      420.89     34.45 o
  -7   1  10     1572.91     1700.48     56.67 o
  -6   1  10      524.68      457.04     29.08 o
  -5   1  10     8278.49     7864.78     88.88 o
  -4   1  10      446.10      436.14     24.39 o
  -3   1  10     7284.04     6566.41    211.88 o
  -2   1  10     1087.27      861.88     36.76 o
  -1   1  10     1165.75     1095.82     41.14 o
   0   1  10     1460.09     1328.86     54.31 o
   1   1  10      105.77      134.84     15.06 o
   2   1  10     5740.63     6944.23     91.73 o
   3   1  10      303.22      280.12     20.41 o
   4   1  10     3486.51     4201.31     94.98 o
   5   1  10      301.46      311.55     26.58 o
   6   1  10     2509.81     2660.53     66.95 o
   7   1  10     1823.16     1856.04     66.20 o
   8   1  10      557.02      620.23     89.06 o
   9   1  10     2858.68     3055.56     88.10 o
 -11   2  10       14.10       17.30     50.67 o
 -10   2  10      172.27      180.77     42.98 o
  -9   2  10      386.57      410.43     68.22 o
  -8   2  10      172.35      148.15     33.87 o
  -7   2  10     2064.29     2093.87     90.68 o
  -6   2  10     2102.26     1946.83     37.33 o
  -5   2  10      635.05      556.57     27.48 o
  -4   2  10     5359.03     4829.33    105.06 o
  -3   2  10     1027.47      660.34    115.14 o
  -2   2  10     5612.39     5230.50    140.95 o
  -1   2  10     9577.32     9666.18    217.62 o
   0   2  10      315.85      298.06     18.32 o
   1   2  10     4972.51     5670.96    139.44 o
   2   2  10       35.57       27.24     17.73 o
   3   2  10     1779.37     2002.17     68.95 o
   4   2  10       38.39       59.40     21.75 o
   5   2  10     1694.49     1950.91     66.85 o
   6   2  10       19.36       -4.01     27.81 o
   7   2  10     1055.40     1110.30    152.38 o
   8   2  10      730.09      837.73     78.15 o
   9   2  10      494.28      567.99     69.71 o
 -11   3  10       99.86      137.57     60.00 o
 -10   3  10      146.29      160.66     43.20 o
  -9   3  10       57.93       63.69     37.78 o
  -8   3  10      326.05      330.17     35.68 o
  -7   3  10      244.88      243.57     27.31 o
  -6   3  10     2474.38     2374.08     66.55 o
  -5   3  10     4444.42     4033.73     85.32 o
  -4   3  10       40.99       25.49     10.41 o
  -3   3  10     6852.52     6012.84    212.48 o
  -2   3  10     8013.40     7675.04     76.82 o
  -1   3  10     1098.09      894.27     21.60 o
   0   3  10    11766.55    12229.16    158.41 o
   1   3  10      511.67      471.43     16.31 o
   2   3  10     2853.01     3233.86     95.99 o
   3   3  10     1010.47     1142.82     30.34 o
   4   3  10      218.31      238.71     24.89 o
   5   3  10       20.07       16.50     24.60 o
   6   3  10     2109.61     2321.43     45.94 o
   7   3  10      118.63      106.40     52.51 o
   8   3  10     1567.53     1707.34     85.61 o
   9   3  10     1231.10     1342.54     75.12 o
 -11   4  10       71.98      107.04     73.33 o
 -10   4  10       11.37        5.89     55.23 o
  -9   4  10      282.82      308.85     53.27 o
  -8   4  10       83.43       61.58     34.95 o
  -7   4  10     1166.14     1157.92     38.32 o
  -6   4  10     3857.49     3820.57     78.28 o
  -5   4  10      423.00      424.96     28.60 o
  -4   4  10     4106.49     3537.77    156.13 o
  -3   4  10     1662.41     1476.30     50.33 o
  -2   4  10     1915.66     1820.05     43.37 o
  -1   4  10    10226.19    10166.61    144.53 o
   0   4  10       92.20       75.07     15.60 o
   1   4  10     2656.02     2543.92     97.50 o
   2   4  10      514.17      468.62     20.99 o
   3   4  10      255.95      246.97     23.26 o
   4   4  10     1850.49     1839.05     44.50 o
   5   4  10      666.99      658.02     43.58 o
   6   4  10      986.09     1059.99     95.76 o
   7   4  10      453.07      360.12     43.97 o
   8   4  10      565.52      785.43    114.93 o
   9   4  10      247.96      232.14     78.65 o
 -10   5  10       33.90       76.79     58.74 o
  -9   5  10       86.80      103.59     52.38 o
  -8   5  10       18.23       -9.22     45.29 o
  -7   5  10      328.05      331.89     44.75 o
  -6   5  10      226.07      216.53     38.01 o
  -5   5  10     6378.98     6305.85     69.33 o
  -4   5  10      450.29      411.17     27.29 o
  -3   5  10    10316.50    10142.77    192.18 o
  -2   5  10     6055.69     5890.50    151.38 o
  -1   5  10     1057.15     1015.61     41.91 o
   0   5  10     7219.15     7336.63    257.36 o
   1   5  10      983.98      910.50     23.24 o
   2   5  10     2241.36     2166.66     92.60 o
   3   5  10     1229.85     1230.41     60.15 o
   4   5  10      101.93      110.53     31.28 o
   5   5  10       74.76       86.86     32.97 o
   6   5  10      671.82      672.67     67.12 o
   7   5  10       35.32       34.42     46.76 o
   8   5  10      448.26      416.15     46.61 o
 -10   6  10      184.74      155.11     58.62 o
  -9   6  10       65.09       27.19     53.83 o
  -8   6  10      352.76      445.01     53.01 o
  -7   6  10      345.61      301.23     44.78 o
  -6   6  10     1152.01     1238.07     61.63 o
  -5   6  10       10.20       17.09     35.52 o
  -4   6  10     3167.79     3203.16     67.55 o
  -3   6  10      420.62      364.48     30.31 o
  -2   6  10     3124.46     2848.42     79.72 o
  -1   6  10     1616.09     1470.70     40.01 o
   0   6  10       23.54       20.70     19.41 o
   1   6  10     1380.98     1210.63     62.98 o
   2   6  10      151.94      132.59     24.32 o
   3   6  10      975.29      830.27     78.19 o
   4   6  10        3.01      -23.44     33.24 o
   5   6  10      767.06      780.13     42.04 o
   6   6  10      401.72      410.89     49.78 o
   7   6  10      655.63      567.49     53.26 o
   8   6  10      898.30      951.33    132.21 o
  -9   7  10        6.51      -18.49     51.01 o
  -8   7  10      384.80      448.82     76.13 o
  -7   7  10       14.07      -10.59     43.61 o
  -6   7  10      731.40      643.49     43.76 o
  -5   7  10     1011.30     1012.10     94.99 o
  -4   7  10        4.67        3.55     32.27 o
  -3   7  10     1004.83     1029.94     34.30 o
  -2   7  10     1057.48     1021.26     33.85 o
  -1   7  10      189.90      217.56     24.87 o
   0   7  10     1123.52     1102.12     53.60 o
   1   7  10       63.18       67.17     24.85 o
   2   7  10      814.75      667.49     78.08 o
   3   7  10        4.96      -10.04     34.01 o
   4   7  10      284.87      245.73     37.58 o
   5   7  10       12.38       41.50     37.28 o
   6   7  10      640.78      585.04     54.90 o
   7   7  10      431.02      454.29     50.69 o
  -8   8  10      119.90      151.12     51.60 o
  -7   8  10      405.90      462.32     51.17 o
  -6   8  10      296.63      279.80     44.13 o
  -5   8  10       95.08       39.31     39.83 o
  -4   8  10     1231.00     1403.89     47.58 o
  -3   8  10      167.80      166.24     31.22 o
  -2   8  10     1464.62     1533.45     38.00 o
  -1   8  10     1895.40     1985.79     45.14 o
   0   8  10        3.51       -7.42     27.73 o
   1   8  10     1277.90     1230.39     76.42 o
   2   8  10        6.07       16.19     25.94 o
   3   8  10      365.55      356.20     40.18 o
   4   8  10      149.33       85.13     48.89 o
   5   8  10      510.55      531.27     82.91 o
   6   8  10       12.84      -19.49     48.43 o
  -7   9  10      149.95      183.80     51.80 o
  -6   9  10      251.96      273.39     48.52 o
  -5   9  10      885.98      994.44     50.25 o
  -4   9  10       53.98       69.85     40.64 o
  -3   9  10     1016.26     1064.24     39.47 o
  -2   9  10      763.72      796.54     55.56 o
  -1   9  10      251.14      221.15     32.42 o
   0   9  10      708.35      680.91     53.06 o
   1   9  10        4.54        2.18     31.75 o
   2   9  10      828.79      844.55     88.98 o
   3   9  10       17.55      -27.73     51.57 o
   4   9  10      506.28      453.97     54.73 o
   5   9  10       12.04       33.41     47.52 o
   6   9  10      428.82      421.35     52.98 o
  -6  10  10      456.62      611.87     53.63 o
  -5  10  10      192.91      247.83     47.52 o
  -4  10  10     1306.07     1618.76     53.55 o
  -3  10  10       95.66       95.04     36.25 o
  -2  10  10      779.64      764.76     52.35 o
  -1  10  10     1428.71     1516.79     48.91 o
   0  10  10        3.70       16.42     37.17 o
   1  10  10      246.50      146.71     52.68 o
   2  10  10      300.94      311.01     55.79 o
   3  10  10        7.54        2.12     56.96 o
   4  10  10      121.16      101.93     48.80 o
  -4  11  10        2.91      -61.00     54.13 o
  -3  11  10      704.34      743.51     59.94 o
  -2  11  10      446.82      388.98     54.20 o
  -1  11  10      149.98      176.28     42.11 o
   0  11  10      486.62      480.46     41.95 o
   1  11  10        0.78      -29.84     54.24 o
   2  11  10        9.27       37.91     48.90 o
 -11   1  11        1.23        8.92     53.15 o
 -10   1  11       35.59       50.38     47.43 o
  -9   1  11      195.24      215.62     45.66 o
  -8   1  11        2.69       15.82     32.99 o
  -7   1  11       39.09       33.52     30.69 o
  -6   1  11       25.44       34.33     27.02 o
  -5   1  11      253.27      223.19     25.91 o
  -4   1  11      294.52      238.13     24.37 o
  -3   1  11        1.29       10.45     21.90 o
  -2   1  11       99.68       85.19     16.34 o
  -1   1  11       27.73       23.06     18.51 o
   0   1  11     1218.36     1320.42     42.92 o
   1   1  11      279.36      255.16     21.72 o
   2   1  11      170.75      187.45     18.05 o
   3   1  11       28.40       34.26     17.87 o
   4   1  11       17.17        7.58     19.90 o
   5   1  11      252.19      296.46     35.86 o
   6   1  11      176.10      223.71     48.74 o
   7   1  11        4.30       29.87     53.49 o
   8   1  11       51.62       66.19     57.94 o
   9   1  11       26.93      124.32     63.71 o
 -11   2  11      144.10      108.03     53.73 o
 -10   2  11       13.10        1.58     43.25 o
  -9   2  11      205.63      215.31     45.79 o
  -8   2  11      172.56      135.24     35.07 o
  -7   2  11      194.10      238.40     31.90 o
  -6   2  11      599.26      668.00     33.46 o
  -5   2  11      190.74      162.20     26.55 o
  -4   2  11      255.29      196.39     24.79 o
  -3   2  11        3.22       -3.78     10.09 o
  -2   2  11      453.32      367.15     24.09 o
  -1   2  11      215.52      188.35     20.37 o
   0   2  11      132.17      115.84     18.11 o
   1   2  11        8.02       17.73     18.17 o
   2   2  11      107.86       93.47     18.99 o
   3   2  11        2.60        8.05     19.24 o
   4   2  11      106.91      140.86     20.93 o
   5   2  11      327.15      393.34     27.53 o
   6   2  11       16.29        3.16     45.50 o
   7   2  11      417.49      463.03     56.98 o
   8   2  11        3.42       46.47     58.85 o
   9   2  11      112.77      107.18     66.42 o
 -11   3  11        0.15       29.06     60.87 o
 -10   3  11        2.00      -24.34     42.61 o
  -9   3  11        0.15       -6.90     39.15 o
  -8   3  11        1.75      -11.52     35.82 o
  -7   3  11        2.52       -2.75     29.66 o
  -6   3  11       86.70      105.74     33.64 o
  -5   3  11      310.09      347.06     32.57 o
  -4   3  11      172.21      132.56     28.85 o
  -3   3  11      781.46      625.52     31.26 o
  -2   3  11        0.30      -13.36     18.65 o
  -1   3  11      784.54      740.93     24.64 o
   0   3  11      147.55      118.34     19.25 o
   1   3  11      292.73      289.28     20.57 o
   2   3  11      373.61      420.55     21.61 o
   3   3  11        4.36       -6.79     22.80 o
   4   3  11      280.53      305.17     26.73 o
   5   3  11        6.81       -0.16     25.64 o
   6   3  11       75.26       52.91     31.75 o
   7   3  11        1.94      -28.58     53.81 o
   8   3  11        9.27       52.33     59.19 o
   9   3  11       77.68       93.16     66.88 o
 -10   4  11       12.11       -4.51     57.83 o
  -9   4  11      372.73      466.95     56.24 o
  -8   4  11       21.44        3.41     35.49 o
  -7   4  11      335.66      330.79     34.73 o
  -6   4  11       78.82       36.00     28.98 o
  -5   4  11        0.54      -16.54     27.83 o
  -4   4  11       85.30       63.86     24.78 o
  -3   4  11       16.27       -1.41     18.28 o
  -2   4  11      130.06      102.79     19.07 o
  -1   4  11      208.65      167.05     17.31 o
   0   4  11      478.01      457.28     24.13 o
   1   4  11      469.45      418.82     21.91 o
   2   4  11      965.27      965.06     63.30 o
   3   4  11      361.41      357.59     25.22 o
   4   4  11      173.42      137.32     31.30 o
   5   4  11      172.30      172.74     32.61 o
   6   4  11      187.78      151.07     34.94 o
   7   4  11       39.83       77.85    100.48 o
   8   4  11      191.60      206.23    109.54 o
 -10   5  11       55.11       49.20     59.93 o
  -9   5  11      207.95      241.14     54.41 o
  -8   5  11        4.38      -19.09     48.35 o
  -7   5  11      218.93      184.14     45.88 o
  -6   5  11        8.26       15.81     39.77 o
  -5   5  11      103.40       94.72     28.38 o
  -4   5  11        3.91        4.49     25.07 o
  -3   5  11      858.12      818.97     24.29 o
  -2   5  11        0.76        0.55     18.07 o
  -1   5  11      793.88      775.46     26.67 o
   0   5  11      156.18      104.08     20.09 o
   1   5  11      257.11      212.72     20.89 o
   2   5  11     1410.43     1275.18     67.60 o
   3   5  11      472.69      461.30     40.89 o
   4   5  11      534.22      548.77     36.44 o
   5   5  11      327.26      326.27     37.67 o
   6   5  11      107.34      103.90     37.57 o
   7   5  11       83.97       58.78     54.19 o
   8   5  11      103.64      172.85    112.03 o
  -9   6  11      156.24      192.58     58.68 o
  -8   6  11        5.80       19.81     51.20 o
  -7   6  11      263.57      276.27     46.79 o
  -6   6  11       47.98       23.03     40.81 o
  -5   6  11        8.42       -0.94     38.28 o
  -4   6  11      183.35      165.05     35.97 o
  -3   6  11       24.39       18.56     25.32 o
  -2   6  11      539.60      500.13     21.11 o
  -1   6  11      105.57       88.01     18.42 o
   0   6  11      198.10      177.71     21.98 o
   1   6  11       17.82        0.52     24.10 o
   2   6  11        9.13       11.85     23.95 o
   3   6  11      315.02      296.50     38.38 o
   4   6  11      166.53      143.55     35.65 o
   5   6  11      547.58      578.27     46.56 o
   6   6  11      312.66      270.28     64.84 o
   7   6  11      105.18      133.58     78.55 o
  -9   7  11       12.09       22.98     53.63 o
  -8   7  11      118.81      157.95     53.24 o
  -7   7  11      184.82      189.63     82.84 o
  -6   7  11       30.87       32.92     39.91 o
  -5   7  11      431.71      473.11     39.84 o
  -4   7  11        5.08        1.96     32.39 o
  -3   7  11      217.71      206.42     25.50 o
  -2   7  11       12.18       23.01     24.44 o
  -1   7  11        7.01       36.24     27.17 o
   0   7  11        3.89      -11.64     26.78 o
   1   7  11        4.36        1.43     25.75 o
   2   7  11      105.42       85.23     26.53 o
   3   7  11       10.58      -19.05     36.55 o
   4   7  11      276.94      279.11     39.42 o
   5   7  11        4.41      -17.86     38.50 o
   6   7  11      417.21      486.80     55.21 o
   7   7  11        2.86      -39.69     47.62 o
  -8   8  11       14.14        6.47     52.16 o
  -7   8  11       39.01       58.40     48.69 o
  -6   8  11      133.92      174.88     46.38 o
  -5   8  11       90.24       31.00     41.14 o
  -4   8  11      158.54      151.94     38.80 o
  -3   8  11       17.64       -5.22     31.92 o
  -2   8  11      742.08      801.99     31.43 o
  -1   8  11     1028.41      991.09     54.00 o
   0   8  11      733.47      682.90     33.05 o
   1   8  11      773.10      671.11     66.12 o
   2   8  11      306.08      256.09     27.94 o
   3   8  11      119.12       99.33     40.06 o
   4   8  11      117.23       98.24     50.54 o
   5   8  11      136.89      147.29     51.69 o
   6   8  11       10.03      -30.78     53.91 o
  -7   9  11      153.80      222.63     54.55 o
  -6   9  11      461.23      512.71     53.10 o
  -5   9  11      970.68     1249.80     54.30 o
  -4   9  11      158.95      134.00     42.51 o
  -3   9  11      309.80      380.58     36.72 o
  -2   9  11       22.90       24.51     33.36 o
  -1   9  11       47.32       86.97     33.59 o
   0   9  11      139.18      160.07     32.31 o
   1   9  11      362.52      365.12     36.29 o
   2   9  11      283.70      323.03     88.08 o
   3   9  11       25.68      -12.73     53.26 o
   4   9  11      276.62      291.71     55.73 o
   5   9  11       36.07       -7.41     55.05 o
  -6  10  11      154.28      222.90     53.65 o
  -5  10  11        4.52        0.11     45.43 o
  -4  10  11      407.22      562.91     48.58 o
  -3  10  11        0.40      -11.78     41.90 o
  -2  10  11     1280.41     1475.67     69.22 o
  -1  10  11      167.71      177.07     40.35 o
   0  10  11      632.05      694.23     42.57 o
   1  10  11      269.64      314.31     55.74 o
   2  10  11      113.61      147.87     56.71 o
   3  10  11      215.37      316.11     59.17 o
   4  10  11       38.15       16.26     51.25 o
  -4  11  11       20.34      -13.25     82.66 o
  -3  11  11      402.26      441.78     58.39 o
  -2  11  11        4.50       17.75     43.50 o
  -1  11  11      357.22      420.83     44.62 o
   0  11  11       92.37      132.00     41.26 o
   1  11  11      218.52      251.89     58.16 o
 -11   0  12      140.11       42.98     97.55 o
 -10   0  12      221.81      179.90     91.51 o
  -9   0  12      583.40      703.89     72.22 o
  -8   0  12      156.34      202.10     53.90 o
  -7   0  12     2642.67     2665.91     67.44 o
  -6   0  12      481.66      476.40     46.22 o
  -5   0  12     1854.59     1706.58     58.51 o
  -4   0  12     4219.30     3947.13     80.50 o
  -3   0  12     1076.25     1023.83     42.37 o
  -2   0  12    14948.39    14853.92    104.81 o
  -1   0  12        0.47       18.67     22.96 o
   0   0  12     8147.41     9440.94    523.38 o
   1   0  12       83.21       32.22     37.54 o
   2   0  12     2617.43     2842.57    129.47 o
   3   0  12      147.58      108.59     34.95 o
   4   0  12     5238.60     6218.91     80.57 o
   5   0  12     1246.99     1478.53     54.11 o
   6   0  12     1220.08     1363.80     86.60 o
   7   0  12     1875.86     2112.57     99.43 o
   8   0  12      111.41       83.26     82.76 o
   9   0  12     1557.76     1627.52    113.49 o
 -11   1  12      444.62      398.74     69.53 o
 -10   1  12      204.51      248.88     52.21 o
  -9   1  12      619.65      616.02     49.75 o
  -8   1  12     2530.35     2644.23     81.15 o
  -7   1  12       96.34      100.97     32.09 o
  -6   1  12     5989.97     5752.15     70.52 o
  -5   1  12     2276.90     1998.90     68.51 o
  -4   1  12     1757.90     1681.04     39.72 o
  -3   1  12     6081.86     5647.67     68.23 o
  -2   1  12       30.94       72.16     30.52 o
  -1   1  12     1565.96     1463.28     32.40 o
   0   1  12       14.90       10.18     18.48 o
   1   1  12     1899.24     2101.04     89.63 o
   2   1  12     1116.69     1135.04     24.47 o
   3   1  12     2203.77     2658.62     44.44 o
   4   1  12     2261.48     2625.71     33.62 o
   5   1  12     1018.29     1148.81     44.86 o
   6   1  12     3007.89     3351.62     99.20 o
   7   1  12        9.48      -33.38     56.46 o
   8   1  12     1923.26     2188.98     78.11 o
 -11   2  12       80.16      164.14     56.52 o
 -10   2  12      269.68      300.30     45.81 o
  -9   2  12     1082.51     1196.90     56.63 o
  -8   2  12      211.04      240.74     37.54 o
  -7   2  12     4597.90     4930.92     84.10 o
  -6   2  12      972.33      911.54     48.86 o
  -5   2  12     1960.21     1854.44     67.09 o
  -4   2  12     3460.62     3114.82    122.09 o
  -3   2  12       10.72       24.01     28.84 o
  -2   2  12     4808.64     4496.47     73.01 o
  -1   2  12     1048.86      931.08     27.80 o
   0   2  12     1702.12     1714.28     78.07 o
   1   2  12      237.07      209.28     20.38 o
   2   2  12      921.75      958.63     24.81 o
   3   2  12      166.83      146.34     21.38 o
   4   2  12     1486.86     1633.73     48.13 o
   5   2  12     3349.12     3656.03     90.48 o
   6   2  12      180.78      111.03     48.88 o
   7   2  12     3737.82     4293.29    113.68 o
   8   2  12       94.21       74.88     62.75 o
 -10   3  12      486.26      618.42     48.73 o
  -9   3  12       45.25       63.62     41.49 o
  -8   3  12     1516.29     1749.34     64.00 o
  -7   3  12      801.14      830.42     44.56 o
  -6   3  12     3922.26     3963.10    187.98 o
  -5   3  12     4497.90     4406.90     79.70 o
  -4   3  12     2578.95     2509.69    126.95 o
  -3   3  12     3720.81     3312.73    149.55 o
  -2   3  12       84.97       54.11     20.74 o
  -1   3  12      689.02      606.36     39.81 o
   0   3  12      314.92      250.02     20.69 o
   1   3  12     1327.73     1283.64     43.53 o
   2   3  12       41.67       37.43     20.27 o
   3   3  12     2183.79     2359.03     74.44 o
   4   3  12      304.89      293.08     27.83 o
   5   3  12     3004.73     3388.93     66.86 o
   6   3  12     2655.60     2835.90     59.00 o
   7   3  12      224.00      152.43     56.36 o
   8   3  12     2480.31     2611.52     83.05 o
 -10   4  12      725.23      933.88     66.62 o
  -9   4  12      973.24     1008.17     84.23 o
  -8   4  12     1117.95     1343.23     58.48 o
  -7   4  12     4146.80     4733.01    150.31 o
  -6   4  12      968.43      978.45     71.43 o
  -5   4  12     1947.68     2111.85     65.15 o
  -4   4  12     3246.70     3123.17     98.35 o
  -3   4  12      321.34      353.75     27.12 o
  -2   4  12      694.80      615.59     22.84 o
  -1   4  12       30.44       26.45     17.85 o
   0   4  12      180.08      161.45     21.00 o
   1   4  12       79.73       41.06     20.24 o
   2   4  12     2251.24     2229.24     65.08 o
   3   4  12       85.39       55.64     31.69 o
   4   4  12     3032.12     3184.61    103.08 o
   5   4  12     1979.22     2324.79    101.46 o
   6   4  12      183.76      162.58     35.88 o
   7   4  12     2994.72     2956.10    132.05 o
   8   4  12       16.12      187.91    107.74 o
 -10   5  12      228.55      244.09     63.73 o
  -9   5  12      555.37      691.13     60.38 o
  -8   5  12      657.96      820.09     58.08 o
  -7   5  12       72.13       74.29     44.88 o
  -6   5  12     1303.88     1568.81     53.10 o
  -5   5  12      664.75      662.86     34.81 o
  -4   5  12      281.32      297.45     28.14 o
  -3   5  12     2635.11     2589.94     61.27 o
  -2   5  12      102.77       63.79     20.88 o
  -1   5  12     1438.15     1426.65     49.12 o
   0   5  12       64.11       49.34     21.24 o
   1   5  12     1652.06     1547.04     64.74 o
   2   5  12      103.66       75.33     24.77 o
   3   5  12     2089.79     1805.31    138.79 o
   4   5  12       78.60       57.32     35.09 o
   5   5  12     2636.83     2810.02    116.21 o
   6   5  12     2150.86     2362.52     77.15 o
   7   5  12      386.35      447.99    112.80 o
  -9   6  12      416.56      547.26     62.88 o
  -8   6  12      220.51      164.19     55.00 o
  -7   6  12     2273.17     2525.09     65.32 o
  -6   6  12      266.15      282.49     45.32 o
  -5   6  12      880.17      888.15     45.93 o
  -4   6  12     1257.83     1297.95    129.43 o
  -3   6  12       14.34       22.94     33.45 o
  -2   6  12     2509.78     2502.69    101.57 o
  -1   6  12       30.68       12.72     22.09 o
   0   6  12     1138.13     1140.18     28.59 o
   1   6  12       20.33        1.50     25.08 o
   2   6  12      604.90      535.12     48.34 o
   3   6  12       80.81       39.45     26.25 o
   4   6  12     1410.66     1482.94     93.88 o
   5   6  12     1415.25     1516.15     50.65 o
   6   6  12      195.91      190.51     41.28 o
   7   6  12     1161.69     1248.39    104.49 o
  -8   7  12      636.68      874.87     89.14 o
  -7   7  12        0.38       -0.90     48.62 o
  -6   7  12     1603.66     1700.88     84.58 o
  -5   7  12     1197.40     1192.71     49.30 o
  -4   7  12      468.84      419.97     39.37 o
  -3   7  12     2394.52     2454.44    105.48 o
  -2   7  12        6.61       23.16     25.48 o
  -1   7  12      304.00      315.25     30.35 o
   0   7  12       54.32       42.41     27.91 o
   1   7  12      307.60      256.05     28.62 o
   2   7  12      380.81      313.21     28.09 o
   3   7  12      812.71      799.74     44.39 o
   4   7  12      291.28      299.57     42.87 o
   5   7  12      433.48      449.32     44.74 o
   6   7  12      453.18      491.75     47.22 o
  -8   8  12        0.30      -34.96     53.94 o
  -7   8  12     1186.05     1422.14     58.54 o
  -6   8  12      268.13      252.23     47.59 o
  -5   8  12      954.63     1047.51     61.56 o
  -4   8  12      653.62      637.13     45.34 o
  -3   8  12      173.12      127.83     33.82 o
  -2   8  12     1143.11     1078.44     57.01 o
  -1   8  12       92.10      102.02     31.27 o
   0   8  12      223.81      201.91     35.06 o
   1   8  12      216.27      204.36     29.90 o
   2   8  12       54.49       33.73     28.60 o
   3   8  12      197.85      252.68     42.73 o
   4   8  12      637.25      709.75     96.45 o
   5   8  12      683.08      745.63     61.01 o
  -7   9  12       24.78       10.18     54.83 o
  -6   9  12     1181.04     1445.67     77.78 o
  -5   9  12      473.67      584.35     50.65 o
  -4   9  12      203.26      298.86     47.43 o
  -3   9  12      980.27     1062.86     67.18 o
  -2   9  12      234.95      252.86     35.43 o
  -1   9  12      394.44      409.51     37.38 o
   0   9  12       12.89       -2.38     32.13 o
   1   9  12      313.16      272.16     33.48 o
   2   9  12        4.13       11.71     51.17 o
   3   9  12      129.48       63.27     51.88 o
   4   9  12      150.74      117.81     98.02 o
  -5  10  12      179.45      276.16     50.91 o
  -4  10  12      762.32     1052.65     74.08 o
  -3  10  12        4.25       34.66     45.11 o
  -2  10  12      304.88      347.35     45.23 o
  -1  10  12      134.06      131.88     40.52 o
   0  10  12       24.20      -15.65     38.77 o
   1  10  12        1.47      -24.50     54.20 o
   2  10  12      149.90      175.80     57.09 o
   3  10  12      117.49       89.97     58.48 o
  -2  11  12      110.91      145.58     56.70 o
  -1  11  12       32.47       21.34     43.56 o
   0  11  12       19.26       16.47     56.10 o
 -10   1  13       19.85       52.41     51.97 o
  -9   1  13       39.03       97.54     40.73 o
  -8   1  13       34.46       45.18     37.56 o
  -7   1  13       16.69        8.18     33.44 o
  -6   1  13        3.85        2.77     30.92 o
  -5   1  13      262.45      224.79     29.43 o
  -4   1  13       15.51        2.08     27.50 o
  -3   1  13      219.32      207.38     26.91 o
  -2   1  13       15.83        6.54     18.46 o
  -1   1  13      320.32      278.79     22.96 o
   0   1  13        2.92       15.34     18.52 o
   1   1  13      328.96      335.44     24.70 o
   2   1  13       32.83       56.02     24.36 o
   3   1  13       22.55       13.35     20.72 o
   4   1  13       62.99       36.56     29.36 o
   5   1  13       75.98       60.94     37.92 o
   6   1  13       25.14       47.85     50.99 o
   7   1  13       40.08        7.95     56.25 o
   8   1  13      188.54      179.81     62.45 o
 -10   2  13       30.83       53.18     52.14 o
  -9   2  13      326.26      380.75     51.44 o
  -8   2  13        0.36       21.78     36.88 o
  -7   2  13       47.66       71.96     34.34 o
  -6   2  13      532.96      485.00     34.97 o
  -5   2  13        3.15        0.55     29.71 o
  -4   2  13      200.45      159.40     28.64 o
  -3   2  13        0.93       -6.56     31.16 o
  -2   2  13        2.64        6.36     19.74 o
  -1   2  13       13.98       21.54     21.57 o
   0   2  13      125.64      103.25     22.60 o
   1   2  13      160.69      145.39     20.77 o
   2   2  13      185.32      182.78     21.44 o
   3   2  13      417.21      377.20     23.85 o
   4   2  13       32.22        6.17     22.71 o
   5   2  13       42.09       46.21     38.80 o
   6   2  13       29.49       50.33     52.13 o
   7   2  13      369.25      406.25     60.40 o
   8   2  13        4.32      -21.36     63.67 o
 -10   3  13        2.23       16.68     58.16 o
  -9   3  13        0.43       -3.02     42.24 o
  -8   3  13       22.29       23.21     44.63 o
  -7   3  13       13.54       55.77     39.28 o
  -6   3  13      201.92      169.54     38.70 o
  -5   3  13      134.52       83.87     34.72 o
  -4   3  13      108.58      102.91     32.97 o
  -3   3  13      248.51      215.49     33.28 o
  -2   3  13      125.13      126.56     22.20 o
  -1   3  13      135.38      116.16     24.06 o
   0   3  13      288.34      264.31     22.08 o
   1   3  13      344.23      384.90     23.29 o
   2   3  13       12.87      -11.97     21.76 o
   3   3  13      225.34      223.18     33.88 o
   4   3  13       39.44       59.91     32.35 o
   5   3  13       79.00       91.94     38.56 o
   6   3  13        4.19       -7.90     40.52 o
   7   3  13       95.11       80.24     59.41 o
   8   3  13       20.13       73.37     64.02 o
 -10   4  13       61.93      172.85     63.70 o
  -9   4  13       56.91       84.41     57.54 o
  -8   4  13      139.77      193.63     52.27 o
  -7   4  13      278.81      311.63     37.93 o
  -6   4  13      116.83      141.49     34.32 o
  -5   4  13       65.72       39.54     30.47 o
  -4   4  13        8.99      -33.45     32.89 o
  -3   4  13       47.44       27.92     31.08 o
  -2   4  13       15.99        0.85     20.57 o
  -1   4  13      143.05      130.33     21.78 o
   0   4  13       29.84       18.34     21.30 o
   1   4  13       22.80        0.98     22.24 o
   2   4  13        6.47       20.12     22.66 o
   3   4  13      448.06      436.82     39.43 o
   4   4  13      254.32      238.60     36.52 o
   5   4  13      409.92      419.75     38.70 o
   6   4  13       39.82       59.53     55.11 o
   7   4  13      102.54       75.84    102.84 o
  -9   5  13        2.12      -21.66     57.83 o
  -8   5  13        6.75        1.62     52.84 o
  -7   5  13        0.27       38.66     47.83 o
  -6   5  13      114.56       87.70     43.09 o
  -5   5  13       39.21       42.79     38.25 o
  -4   5  13      738.96      774.92     33.56 o
  -3   5  13       60.40       36.74     27.57 o
  -2   5  13      719.59      680.29     33.49 o
  -1   5  13      655.89      581.74     26.22 o
   0   5  13      236.57      196.80     23.15 o
   1   5  13      655.86      650.47     27.28 o
   2   5  13      103.11       89.69     23.45 o
   3   5  13      245.59      248.88     28.13 o
   4   5  13      106.83      112.91     38.62 o
   5   5  13      391.27      415.29     42.98 o
   6   5  13       22.35       21.31     40.23 o
   7   5  13      132.85       98.60    111.64 o
  -9   6  13        1.83       15.91     60.72 o
  -8   6  13      180.01      206.30     56.70 o
  -7   6  13      288.46      330.06     52.55 o
  -6   6  13      222.87      228.01     48.49 o
  -5   6  13      298.24      324.15     42.70 o
  -4   6  13        3.16       10.14     36.70 o
  -3   6  13      222.59      239.19     36.33 o
  -2   6  13      947.49      870.90     48.48 o
  -1   6  13      360.35      293.09     24.69 o
   0   6  13     1342.66     1262.66     74.37 o
   1   6  13      197.57      153.68     28.38 o
   2   6  13      567.15      548.06     40.93 o
   3   6  13        0.45      -10.47     26.37 o
   4   6  13      160.88      153.87     39.20 o
   5   6  13      147.86      120.50     43.33 o
   6   6  13        2.56       10.74     41.50 o
  -8   7  13      161.96      207.11     58.35 o
  -7   7  13        5.39      -20.37     50.75 o
  -6   7  13      421.62      540.26     50.82 o
  -5   7  13       14.35       13.96     41.81 o
  -4   7  13      668.40      729.18     71.41 o
  -3   7  13        7.79       24.61     33.58 o
  -2   7  13      475.14      463.34     39.17 o
  -1   7  13      206.19      136.63     31.48 o
   0   7  13      370.83      311.23     31.79 o
   1   7  13      974.35      973.90     80.00 o
   2   7  13        8.79        1.38     28.05 o
   3   7  13      655.26      664.83     45.17 o
   4   7  13      159.36      117.07     43.10 o
   5   7  13      145.83      100.18     45.10 o
   6   7  13      365.64      380.99     48.31 o
  -7   8  13       82.60      116.43     50.99 o
  -6   8  13       38.50       41.32     46.38 o
  -5   8  13      255.50      298.65     45.90 o
  -4   8  13      153.07      179.99     43.75 o
  -3   8  13      874.71     1043.79     60.22 o
  -2   8  13      308.96      301.31     40.90 o
  -1   8  13      290.49      344.35     43.70 o
   0   8  13      482.03      568.93     35.65 o
   1   8  13        4.91       -7.95     30.90 o
   2   8  13      251.81      301.52     42.81 o
   3   8  13        1.36       18.49     42.02 o
   4   8  13      228.32      286.43     56.90 o
   5   8  13       87.09       74.95     58.57 o
  -6   9  13      233.78      342.32     54.76 o
  -5   9  13       21.01        8.64     49.09 o
  -4   9  13      111.53      100.00     58.43 o
  -3   9  13       11.75        9.03     54.90 o
  -2   9  13        5.19       38.42     41.39 o
  -1   9  13       85.55       37.37     34.15 o
   0   9  13        9.18       11.53     33.70 o
   1   9  13      163.80      203.05     32.11 o
   2   9  13        2.07       22.47     52.18 o
   3   9  13      771.39      945.69     64.93 o
   4   9  13       57.31       51.27     56.46 o
  -4  10  13        3.07       78.45     63.21 o
  -3  10  13       72.01       81.05     47.54 o
  -2  10  13      191.53      201.64     44.79 o
  -1  10  13       17.23       48.52     47.28 o
   0  10  13      491.90      482.36     48.96 o
   1  10  13        2.72      -12.91     55.19 o
   2  10  13      237.97      248.44     59.13 o
 -10   0  14      929.27      833.98    103.72 o
  -9   0  14      307.49      376.91     64.56 o
  -8   0  14     1476.89     1763.75    159.00 o
  -7   0  14     1425.95     1402.04     99.39 o
  -6   0  14       80.60      153.03     89.14 o
  -5   0  14      281.92      224.38     43.77 o
  -4   0  14       73.11       48.01     41.41 o
  -3   0  14      502.70      485.12     44.69 o
  -2   0  14      956.78      956.15     88.95 o
  -1   0  14     2496.52     2572.49    134.57 o
   0   0  14     1731.30     1876.70     88.02 o
   1   0  14     1862.32     1927.30    129.23 o
   2   0  14      876.93      925.13     85.31 o
   3   0  14      785.31      672.64     44.96 o
   4   0  14     2761.06     3073.37     66.81 o
   5   0  14      147.51      157.91     46.97 o
   6   0  14     2205.70     2322.87    100.41 o
   7   0  14      369.68      383.34     89.24 o
 -10   1  14       17.19       29.09     56.23 o
  -9   1  14     1729.64     2115.01    111.77 o
  -8   1  14     1296.06     1408.43     48.17 o
  -7   1  14      756.87      860.93     41.71 o
  -6   1  14     3541.92     3484.20     62.38 o
  -5   1  14       63.46       48.82     31.06 o
  -4   1  14     1176.70     1092.00     48.21 o
  -3   1  14       38.50       40.87     28.39 o
  -2   1  14       38.33       13.16     31.58 o
  -1   1  14      212.53      134.32     22.85 o
   0   1  14     1806.88     1832.07     84.30 o
   1   1  14      273.88      241.19     25.85 o
   2   1  14     2165.36     2253.52     84.29 o
   3   1  14     3953.97     4318.60    139.91 o
   4   1  14       21.84       -4.59     32.32 o
   5   1  14     3869.40     4313.83     93.20 o
   6   1  14      490.39      546.61     58.23 o
   7   1  14      748.54      761.05     66.34 o
 -10   2  14     1153.56     1344.91    124.36 o
  -9   2  14       35.21       58.38     49.80 o
  -8   2  14     1292.33     1436.05     48.48 o
  -7   2  14     1931.67     1933.32     60.83 o
  -6   2  14        8.09       28.18     33.42 o
  -5   2  14     2461.42     2584.25     66.54 o
  -4   2  14        3.46       15.54     34.53 o
  -3   2  14     2455.54     2387.68    174.18 o
  -2   2  14       79.27       73.24     31.34 o
  -1   2  14     3731.44     3483.68     48.86 o
   0   2  14      110.18      117.29     24.79 o
   1   2  14     4161.28     4160.49     93.05 o
   2   2  14     1775.28     1859.34     63.14 o
   3   2  14     2120.26     2246.17     72.97 o
   4   2  14     4779.99     5473.21    212.05 o
   5   2  14      135.24      145.02     40.43 o
   6   2  14     1753.95     1915.37     56.47 o
   7   2  14      910.50     1037.28    136.06 o
 -10   3  14        8.39      128.09     62.42 o
  -9   3  14     1257.77     1478.23     70.77 o
  -8   3  14      807.45      959.18     51.95 o
  -7   3  14      274.04      244.93     43.15 o
  -6   3  14     1033.35     1076.64     48.48 o
  -5   3  14       35.87       33.57     36.50 o
  -4   3  14     2468.37     2473.92     61.78 o
  -3   3  14       26.45       16.86     31.71 o
  -2   3  14     2926.59     2737.50     89.68 o
  -1   3  14       33.70       25.77     24.69 o
   0   3  14     3618.49     3516.16    108.50 o
   1   3  14     1975.95     1912.13     32.38 o
   2   3  14     2461.95     2562.60     58.40 o
   3   3  14     4719.70     5355.85    124.35 o
   4   3  14      280.96      256.39     34.19 o
   5   3  14     3121.36     3297.32     81.57 o
   6   3  14      380.11      422.63     47.00 o
   7   3  14     1234.40     1229.88     71.29 o
  -9   4  14      144.89      241.42     60.65 o
  -8   4  14     2249.89     2752.31     79.53 o
  -7   4  14     1705.43     1765.56     48.81 o
  -6   4  14       68.35       54.89     34.92 o
  -5   4  14      632.44      574.47     40.57 o
  -4   4  14      321.53      293.43     37.44 o
  -3   4  14      163.30      170.18     33.87 o
  -2   4  14       14.36       -1.34     31.10 o
  -1   4  14     1038.78      987.94     69.44 o
   0   4  14        9.88      -18.78     22.70 o
   1   4  14     1995.40     1872.02     42.38 o
   2   4  14     1312.39     1280.86     60.35 o
   3   4  14      719.25      725.84     35.06 o
   4   4  14     4804.49     5569.90     79.54 o
   5   4  14      747.50      739.53     63.92 o
   6   4  14     1054.58     1036.08     74.21 o
   7   4  14     1483.99     1497.73    109.77 o
  -9   5  14      584.90      785.93     65.69 o
  -8   5  14      781.17      933.30     77.30 o
  -7   5  14      179.45      290.86     53.23 o
  -6   5  14     1280.80     1438.99     55.39 o
  -5   5  14       78.90       84.08     39.04 o
  -4   5  14     1596.40     1751.21     75.34 o
  -3   5  14        0.15       -8.79     27.91 o
  -2   5  14      696.11      679.24     43.37 o
  -1   5  14       52.79       49.86     24.09 o
   0   5  14     1260.52     1139.86     36.55 o
   1   5  14     1542.53     1416.86     47.08 o
   2   5  14      816.11      758.92     29.21 o
   3   5  14     2357.60     2579.89    129.71 o
   4   5  14       46.82        7.79     37.61 o
   5   5  14     1111.83     1142.84     48.21 o
   6   5  14      180.53      123.97     62.34 o
  -8   6  14     1253.86     1695.23     82.75 o
  -7   6  14     1672.41     2019.29     85.48 o
  -6   6  14       75.76       80.58     48.73 o
  -5   6  14      985.57     1129.66     50.60 o
  -4   6  14        2.66      -29.60     38.00 o
  -3   6  14      331.52      271.39     50.97 o
  -2   6  14        1.20       -6.50     44.13 o
  -1   6  14      545.03      467.05     27.46 o
   0   6  14      106.19      111.82     24.71 o
   1   6  14     1019.79      857.67     55.35 o
   2   6  14      836.55      679.86     58.49 o
   3   6  14      651.91      593.44     49.80 o
   4   6  14     2635.94     2819.35    157.01 o
   5   6  14      150.71      110.74     41.90 o
   6   6  14     1217.73     1189.82    145.40 o
  -8   7  14      102.78      152.63     59.33 o
  -7   7  14      306.63      450.97     58.10 o
  -6   7  14      681.53      836.48     54.90 o
  -5   7  14       20.87       42.95     43.52 o
  -4   7  14      284.52      338.15     43.24 o
  -3   7  14      259.25      183.57     50.03 o
  -2   7  14      158.71      121.94     37.25 o
  -1   7  14       16.58       -7.46     30.10 o
   0   7  14     1752.95     1683.33    136.93 o
   1   7  14       57.11       36.85     30.52 o
   2   7  14      941.53      800.28     45.50 o
   3   7  14     1159.95     1168.08     60.81 o
   4   7  14        1.42       -9.52     44.08 o
   5   7  14     1588.95     1789.26     84.11 o
  -7   8  14      604.49      748.96     56.52 o
  -6   8  14       31.12      -46.29     45.56 o
  -5   8  14      442.88      634.30     51.48 o
  -4   8  14        5.82       42.38     60.47 o
  -3   8  14      332.73      486.15     57.38 o
  -2   8  14       11.10       30.10     40.75 o
  -1   8  14      560.22      552.42     41.81 o
   0   8  14       14.11       14.33     32.00 o
   1   8  14      722.12      668.13     68.85 o
   2   8  14      106.37      158.46     55.55 o
   3   8  14      446.73      480.07     47.48 o
   4   8  14      748.70      731.59     55.92 o
  -5   9  14      185.53      215.92     51.98 o
  -4   9  14      119.03      159.78     63.85 o
  -3   9  14       27.80       -8.95     56.57 o
  -2   9  14       17.86        0.17     42.82 o
  -1   9  14      290.13      254.82     42.00 o
   0   9  14      242.51      188.94     35.09 o
   1   9  14        6.62       15.17     49.39 o
   2   9  14      796.96      860.77     89.42 o
   3   9  14      566.82      671.08    100.52 o
  -3  10  14       14.99      -10.95     60.62 o
  -2  10  14       26.01       34.19     46.87 o
  -1  10  14       26.80       50.56     47.41 o
   0  10  14        2.22        1.88     44.98 o
 -10   1  15       18.33       23.42     56.51 o
  -9   1  15       86.41       89.56     45.31 o
  -8   1  15        1.51      -24.64     40.42 o
  -7   1  15        7.57      -24.78     37.40 o
  -6   1  15      148.85      127.72     35.71 o
  -5   1  15       19.42      -26.55     33.72 o
  -4   1  15      184.86      189.97     32.91 o
  -3   1  15        0.72       10.87     30.52 o
  -2   1  15        9.36       20.80     34.30 o
  -1   1  15       10.82       -7.57     23.96 o
   0   1  15      236.94      189.20     30.70 o
   1   1  15      113.84      114.07     26.61 o
   2   1  15      449.89      456.06     30.40 o
   3   1  15      182.72      151.31     31.10 o
   4   1  15      122.34       88.89     32.14 o
   5   1  15        2.03        5.77     33.42 o
   6   1  15        9.88      -26.55     52.44 o
   7   1  15      105.45       94.49     59.78 o
 -10   2  15        7.00      -19.76     57.25 o
  -9   2  15        9.86       43.23     51.81 o
  -8   2  15       86.65       65.78     41.01 o
  -7   2  15       55.21       38.95     37.60 o
  -6   2  15       14.64       -1.78     36.13 o
  -5   2  15      238.84      232.05     34.97 o
  -4   2  15       51.35       40.56     37.18 o
  -3   2  15       54.29       15.56     35.41 o
  -2   2  15      481.71      419.23     37.13 o
  -1   2  15      318.75      302.04     26.75 o
   0   2  15       32.46       -0.06     26.19 o
   1   2  15       41.22       66.15     32.16 o
   2   2  15      274.35      235.33     36.05 o
   3   2  15      145.85      148.00     32.07 o
   4   2  15       90.93       80.37     32.30 o
   5   2  15       37.69       14.60     41.30 o
   6   2  15        3.75       18.81     44.47 o
   7   2  15       20.22       -3.31     61.80 o
  -9   3  15        3.57        7.40     58.21 o
  -8   3  15       37.91       41.44     48.63 o
  -7   3  15        7.76       41.76     45.89 o
  -6   3  15       43.96       32.02     38.90 o
  -5   3  15       76.32       33.68     38.18 o
  -4   3  15       59.23       48.27     39.89 o
  -3   3  15      415.46      354.45     37.75 o
  -2   3  15      227.39      242.67     36.45 o
  -1   3  15      485.28      388.38     27.60 o
   0   3  15      254.69      269.54     28.03 o
   1   3  15        7.94      -31.36     27.70 o
   2   3  15      129.88      124.51     29.05 o
   3   3  15      176.09      152.66     29.15 o
   4   3  15       24.10       42.33     49.99 o
   5   3  15       81.63      106.04     56.45 o
   6   3  15        0.32       33.48     62.12 o
  -9   4  15       47.48       66.13     61.34 o
  -8   4  15      221.85      226.47     59.02 o
  -7   4  15       25.54       13.49     50.33 o
  -6   4  15      209.06      197.37     38.03 o
  -5   4  15      136.25       87.64     39.56 o
  -4   4  15       83.81       60.05     37.24 o
  -3   4  15       98.37       91.40     35.63 o
  -2   4  15        0.74      -11.78     33.95 o
  -1   4  15      288.98      202.34     35.17 o
   0   4  15        0.26      -13.40     27.16 o
   1   4  15      257.12      205.75     25.94 o
   2   4  15       24.27        3.68     24.99 o
   3   4  15        8.93      -23.87     29.89 o
   4   4  15      155.53      129.68     36.84 o
   5   4  15       51.69      101.22     59.33 o
   6   4  15      385.77      434.87     63.79 o
  -8   5  15      184.81      179.92     58.25 o
  -7   5  15      127.16      106.66     52.62 o
  -6   5  15      382.20      405.22     76.52 o
  -5   5  15      269.13      318.51     44.96 o
  -4   5  15      408.77      416.85     48.76 o
  -3   5  15        3.22       15.65     30.19 o
  -2   5  15      290.09      252.61     43.84 o
  -1   5  15      182.37      145.94     33.80 o
   0   5  15      270.90      217.10     26.33 o
   1   5  15      165.08      146.04     26.96 o
   2   5  15      147.49      126.56     26.87 o
   3   5  15       15.13       -2.89     39.35 o
   4   5  15      142.60       39.27     38.95 o
   5   5  15       66.16       73.16     60.39 o
   6   5  15      183.10      143.85     62.55 o
  -8   6  15      272.25      389.40     62.10 o
  -7   6  15        1.25      -26.21     52.80 o
  -6   6  15      123.20      149.48     48.61 o
  -5   6  15      233.39      240.44     46.78 o
  -4   6  15       19.54       44.78     42.55 o
  -3   6  15      111.84       73.58     47.27 o
  -2   6  15       20.95       12.97     46.82 o
  -1   6  15       55.98       33.65     28.22 o
   0   6  15       34.06       21.45     26.00 o
   1   6  15       63.58       53.36     25.93 o
   2   6  15        2.44        5.17     30.77 o
   3   6  15       73.19       13.73     41.38 o
   4   6  15      177.28      164.26     40.68 o
   5   6  15        2.71       27.56     43.16 o
  -7   7  15      205.98      327.40     59.26 o
  -6   7  15       85.56      118.16     50.70 o
  -5   7  15      124.92      175.82     48.07 o
  -4   7  15      308.13      286.94     60.75 o
  -3   7  15        6.87       -0.96     52.74 o
  -2   7  15      102.81      129.90     49.49 o
  -1   7  15       13.08      -10.17     36.03 o
   0   7  15      112.43      123.34     33.07 o
   1   7  15      144.69      131.35     32.76 o
   2   7  15      278.98      240.45     32.87 o
   3   7  15      125.75      164.32     44.46 o
   4   7  15      244.78      271.26     45.94 o
  -6   8  15       56.95       47.93     47.42 o
  -5   8  15       10.23       34.30     45.79 o
  -4   8  15       31.87      100.22     60.64 o
  -3   8  15      478.77      527.89     61.12 o
  -2   8  15       18.09       -1.59     52.23 o
  -1   8  15     1174.26     1205.48    101.62 o
   0   8  15       31.67       23.04     36.96 o
   1   8  15      492.14      416.22     51.20 o
   2   8  15       88.62       91.90     45.17 o
   3   8  15      328.41      376.39     48.86 o
  -4   9  15      171.38      178.38     65.94 o
  -3   9  15      108.01      132.39     60.22 o
  -2   9  15       72.93       94.12     45.03 o
  -1   9  15      111.54      128.53     41.90 o
   0   9  15      136.37      145.62     50.53 o
   1   9  15       17.65       12.54     45.79 o
  -9   0  16       44.06       98.04     64.99 o
  -8   0  16      925.01     1024.46     68.39 o
  -7   0  16      540.20      428.24     59.69 o
  -6   0  16     1179.25     1377.51     78.17 o
  -5   0  16      154.38      211.31     53.51 o
  -4   0  16     4075.42     4367.82    105.77 o
  -3   0  16      201.41      168.27     49.67 o
  -2   0  16     5722.60     5467.16    115.00 o
  -1   0  16     4374.43     4361.90    117.19 o
   0   0  16     1157.06     1139.21     48.75 o
   1   0  16     5053.92     5438.24    409.87 o
   2   0  16       50.91       34.49     82.69 o
   3   0  16     2838.27     2859.00    188.86 o
   4   0  16      327.32      266.50     49.74 o
   5   0  16      759.53      717.41     57.21 o
   6   0  16      633.90      643.70     91.66 o
  -9   1  16      905.38     1052.87     52.97 o
  -8   1  16       27.04       37.84     43.61 o
  -7   1  16      690.46      697.17     44.61 o
  -6   1  16        7.37       14.77     37.89 o
  -5   1  16     1589.96     1657.09     45.67 o
  -4   1  16        5.73       29.48     34.82 o
  -3   1  16     2061.33     2158.86     96.32 o
  -2   1  16       19.17       25.84     36.83 o
  -1   1  16     2135.75     2028.70     49.82 o
   0   1  16     2699.06     2776.04     53.92 o
   1   1  16      170.46      152.03     28.71 o
   2   1  16     5950.09     6635.83    217.60 o
   3   1  16     1035.05      872.33     60.55 o
   4   1  16     1163.94     1181.73     46.19 o
   5   1  16     1310.37     1293.97     43.56 o
   6   1  16      123.86       75.79     57.09 o
  -9   2  16      229.28      234.11     55.00 o
  -8   2  16      639.52      640.45     47.91 o
  -7   2  16      120.08      133.06     40.45 o
  -6   2  16       27.97       38.13     37.47 o
  -5   2  16      136.00      126.34     42.17 o
  -4   2  16      101.02      103.34     41.55 o
  -3   2  16       83.71       83.74     38.74 o
  -2   2  16     1846.24     1794.72    105.03 o
  -1   2  16     2420.22     2350.86     52.28 o
   0   2  16      802.14      684.75     31.82 o
   1   2  16     2971.86     2965.14     56.12 o
   2   2  16       21.99       24.24     36.45 o
   3   2  16     1954.68     1974.01     54.53 o
   4   2  16      960.49      913.70     40.41 o
   5   2  16      240.57      218.90     44.41 o
   6   2  16      482.21      473.80     49.76 o
  -9   3  16      634.95      780.65     65.76 o
  -8   3  16      202.85      191.37     53.39 o
  -7   3  16      213.37      229.92     49.54 o
  -6   3  16       24.21       13.06     43.99 o
  -5   3  16      566.27      577.50     46.41 o
  -4   3  16       60.22       34.75     38.73 o
  -3   3  16     1298.25     1182.55     45.86 o
  -2   3  16      462.54      369.21     51.85 o
  -1   3  16     2130.21     1958.86     63.05 o
   0   3  16     3016.52     2802.78     58.97 o
   1   3  16      105.67       65.52     29.77 o
   2   3  16     2721.62     2670.10    122.62 o
   3   3  16      735.59      678.40     43.48 o
   4   3  16      770.58      731.51    104.11 o
   5   3  16      181.39      167.13     59.66 o
   6   3  16      199.53      139.09     95.17 o
  -8   4  16      611.51      722.75     64.55 o
  -7   4  16        3.69      -34.04     48.87 o
  -6   4  16      361.83      381.79     42.13 o
  -5   4  16        1.76       -6.58     41.89 o
  -4   4  16      661.34      663.20     44.60 o
  -3   4  16        9.24      -31.37     38.58 o
  -2   4  16     2437.90     2273.16    126.17 o
  -1   4  16      939.15      816.82     59.78 o
   0   4  16      983.87      894.40     46.85 o
   1   4  16     2786.06     2793.88     76.51 o
   2   4  16       68.42       70.48     30.80 o
   3   4  16     2189.57     2247.33     65.73 o
   4   4  16     1858.64     1848.25    123.09 o
   5   4  16       58.98        9.66     56.13 o
  -8   5  16      177.09      158.18     59.52 o
  -7   5  16      139.24      179.20     53.75 o
  -6   5  16        1.45       -5.39     48.76 o
  -5   5  16      355.03      344.61     47.54 o
  -4   5  16       18.94       70.00     42.74 o
  -3   5  16     1017.28      904.68     42.83 o
  -2   5  16      493.83      398.45     38.50 o
  -1   5  16     1484.31     1148.50     43.58 o
   0   5  16     2351.53     2029.73     90.90 o
   1   5  16       39.91       20.61     26.22 o
   2   5  16     2420.58     2246.40    103.02 o
   3   5  16      535.22      536.96     42.57 o
   4   5  16      687.73      700.21     81.28 o
   5   5  16      215.90      232.05     66.05 o
  -7   6  16      114.26       92.13     53.86 o
  -6   6  16      152.44      159.64     51.57 o
  -5   6  16        0.38       -2.55     47.01 o
  -4   6  16      332.26      363.29     46.27 o
  -3   6  16       62.03       19.92     52.70 o
  -2   6  16     1296.46     1272.92    179.12 o
  -1   6  16      557.72      482.81     38.60 o
   0   6  16      626.17      560.26     37.35 o
   1   6  16     1469.91     1371.21     69.03 o
   2   6  16        1.42      -14.41     30.69 o
   3   6  16     1141.30     1100.37     50.11 o
   4   6  16      629.27      629.72     46.88 o
  -6   7  16       15.41      -24.07     53.55 o
  -5   7  16      202.02      272.36     50.90 o
  -4   7  16        2.94       14.85     59.45 o
  -3   7  16      438.08      422.06     59.70 o
  -2   7  16       27.94       77.20     52.58 o
  -1   7  16      498.40      511.53     48.12 o
   0   7  16      634.71      574.50     70.32 o
   1   7  16      123.58      105.20     32.52 o
   2   7  16     1428.40     1582.50     55.47 o
   3   7  16       48.19       47.79     45.58 o
  -5   8  16       36.36      -18.99     69.06 o
  -4   8  16      119.16      123.91     62.70 o
  -3   8  16        8.49       -1.24     59.78 o
  -2   8  16      669.58      722.00    137.80 o
  -1   8  16      579.18      602.85     93.33 o
   0   8  16      117.21      141.85     39.37 o
   1   8  16      977.40      911.83     87.77 o
   2   8  16       14.99        9.14     46.46 o
  -2   9  16      132.84      118.42     59.04 o
  -1   9  16      696.59      777.08     83.09 o
  -9   1  17       34.10       79.73     47.66 o
  -8   1  17       88.91      115.65     45.13 o
  -7   1  17       13.59       11.01     43.19 o
  -6   1  17      100.96       76.86     40.84 o
  -5   1  17      184.20      192.94     37.63 o
  -4   1  17        2.63       -4.70     35.02 o
  -3   1  17      107.76      152.43     42.14 o
  -2   1  17       10.95       -3.70     39.45 o
  -1   1  17        2.22       17.95     38.33 o
   0   1  17       22.57       24.89     48.89 o
   1   1  17      195.84      149.65     35.20 o
   2   1  17        3.21        9.13     29.29 o
   3   1  17      226.37      160.46     33.67 o
   4   1  17        7.85        1.25     34.25 o
   5   1  17       28.54       39.74     36.29 o
  -8   2  17      197.48      211.08     45.97 o
  -7   2  17        3.23      -13.94     41.86 o
  -6   2  17      354.61      346.29     50.51 o
  -5   2  17        5.62      -36.33     44.45 o
  -4   2  17       87.39       24.50     40.56 o
  -3   2  17       28.92       -3.94     39.07 o
  -2   2  17       42.05       33.84     38.45 o
  -1   2  17      190.29      171.52     40.00 o
   0   2  17       36.04       33.69     36.98 o
   1   2  17        1.50       21.27     34.98 o
   2   2  17        1.59      -30.73     35.64 o
   3   2  17        6.41        1.87     40.31 o
   4   2  17       12.26      -11.44     34.64 o
   5   2  17      301.73      305.08     46.00 o
  -8   3  17        7.83      -12.14     52.74 o
  -7   3  17       94.86      119.38     52.40 o
  -6   3  17       99.98       33.50     47.58 o
  -5   3  17      264.69      286.35     48.61 o
  -4   3  17       23.28       -9.89     41.68 o
  -3   3  17      110.45       54.71     40.13 o
  -2   3  17      388.94      393.34     41.41 o
  -1   3  17       33.47       34.97     36.89 o
   0   3  17      370.53      294.87     40.44 o
   1   3  17       17.77      -22.94     37.42 o
   2   3  17      125.91       97.81     40.59 o
   3   3  17       11.93        0.95     39.70 o
   4   3  17       19.14       72.91     44.63 o
   5   3  17       68.21       38.26     58.13 o
  -8   4  17        7.36      -27.02     66.32 o
  -7   4  17      125.85      106.81     52.34 o
  -6   4  17        4.44      -29.48     49.86 o
  -5   4  17        2.16      -12.39     45.72 o
  -4   4  17       11.71       -3.50     41.47 o
  -3   4  17        0.10        3.65     41.20 o
  -2   4  17       80.23       70.24     40.60 o
  -1   4  17        2.95      -20.72     36.72 o
   0   4  17      115.85      111.75     38.10 o
   1   4  17       14.64       10.80     30.79 o
   2   4  17      157.98      133.78     32.39 o
   3   4  17      110.11       79.93     40.01 o
   4   4  17        0.83      -72.45     55.78 o
   5   4  17       40.51       10.24     59.40 o
  -7   5  17        1.23      -15.47     56.32 o
  -6   5  17       10.33        9.11     51.29 o
  -5   5  17      138.84      104.88     48.00 o
  -4   5  17       30.25       12.38     43.99 o
  -3   5  17      413.42      380.55     43.28 o
  -2   5  17       41.54       49.16     38.28 o
  -1   5  17      328.49      287.76     39.21 o
   0   5  17      149.56      131.50     37.22 o
   1   5  17      291.74      272.35     29.55 o
   2   5  17      406.67      393.49     36.09 o
   3   5  17      163.62      173.55     41.25 o
   4   5  17      131.18      145.01     58.31 o
  -6   6  17       33.53        3.87     51.53 o
  -5   6  17       15.10       24.49     48.74 o
  -4   6  17       83.90       52.04     59.72 o
  -3   6  17        3.59       22.14     57.00 o
  -2   6  17      267.24      183.47     55.68 o
  -1   6  17        4.53      -24.88     50.41 o
   0   6  17      120.94      124.59     37.43 o
   1   6  17      113.39       97.66     31.07 o
   2   6  17       39.40       29.12     31.93 o
   3   6  17      331.67      322.78     45.05 o
  -5   7  17       80.65       72.73     66.58 o
  -4   7  17       71.55      151.35     61.45 o
  -3   7  17       35.86       12.17     56.78 o
  -2   7  17       60.47       72.97     56.84 o
  -1   7  17       66.38      116.11     53.16 o
   0   7  17        2.95      -15.23     38.01 o
   1   7  17       22.00       38.44     37.26 o
   2   7  17      239.34      247.49     46.62 o
  -3   8  17        4.51       35.07     61.30 o
  -2   8  17      568.14      694.56    116.09 o
  -1   8  17      281.71      358.54    128.77 o
   0   8  17      177.71      154.10     45.22 o
  -8   0  18      118.98      123.47     70.46 o
  -7   0  18       32.55       18.24     64.51 o
  -6   0  18      466.30      583.24     66.06 o
  -5   0  18      216.63      230.45     58.10 o
  -4   0  18      410.70      436.08     58.19 o
  -3   0  18     1176.90     1209.38     62.46 o
  -2   0  18     5781.44     5988.06    141.59 o
  -1   0  18       14.96       20.55     73.46 o
   0   0  18     3068.03     2725.13    107.51 o
   1   0  18      910.17      891.28     52.27 o
   2   0  18      862.61      820.48     53.79 o
   3   0  18      505.15      552.51    129.20 o
   4   0  18      437.95      414.19     55.14 o
   5   0  18      306.50      290.06     58.77 o
  -8   1  18      179.27      205.06     48.63 o
  -7   1  18       17.46        7.75     45.85 o
  -6   1  18     1214.83     1262.67     50.68 o
  -5   1  18      244.35      220.89     41.28 o
  -4   1  18     1125.27     1184.49     55.73 o
  -3   1  18     1170.50     1197.21     77.73 o
  -2   1  18      304.96      303.09     42.93 o
  -1   1  18     1642.73     1606.49     65.89 o
   0   1  18       85.88       87.63     53.52 o
   1   1  18     1169.88     1120.12     45.31 o
   2   1  18     1411.18     1341.74     54.56 o
   3   1  18      148.04      115.53     33.39 o
   4   1  18      563.52      587.68     41.17 o
   5   1  18      108.85      107.82     40.28 o
  -8   2  18        7.86       15.58     56.81 o
  -7   2  18      572.57      598.85     57.17 o
  -6   2  18      158.75      168.54     50.17 o
  -5   2  18     1689.36     1999.60     63.67 o
  -4   2  18      968.27     1054.24     53.39 o
  -3   2  18     1215.55     1208.42    115.15 o
  -2   2  18     3884.97     3803.24    153.61 o
  -1   2  18      127.02      132.15     41.14 o
   0   2  18     2214.24     2157.58    157.08 o
   1   2  18      609.10      539.40     58.73 o
   2   2  18      348.41      349.50     42.31 o
   3   2  18      456.78      423.60     45.05 o
   4   2  18       30.45       55.53     42.86 o
  -7   3  18       14.08        0.57     52.15 o
  -6   3  18     1476.45     1602.63     64.85 o
  -5   3  18      296.57      290.09     49.63 o
  -4   3  18     1832.06     1814.49    107.14 o
  -3   3  18     2075.29     2077.85    147.99 o
  -2   3  18       43.97       52.32     40.77 o
  -1   3  18     2680.35     2419.05    101.48 o
   0   3  18      970.52      801.50     60.61 o
   1   3  18     1127.36      986.61     59.57 o
   2   3  18     1010.54      918.74     48.87 o
   3   3  18       85.08       86.87     42.37 o
   4   3  18      105.79      108.85     46.54 o
  -7   4  18      886.90     1152.08     65.94 o
  -6   4  18        4.14        7.54     51.80 o
  -5   4  18     1046.44     1328.06     56.01 o
  -4   4  18      224.02      233.36     47.28 o
  -3   4  18      363.91      343.22     57.83 o
  -2   4  18     1581.96     1660.58     69.02 o
  -1   4  18       58.04       89.38     41.24 o
   0   4  18      899.61      834.13     48.85 o
   1   4  18      107.10       57.80     37.19 o
   2   4  18      188.88      161.97     45.01 o
   3   4  18      209.81      179.72     44.40 o
   4   4  18       70.48       55.26     59.45 o
  -6   5  18      597.91      783.51     59.02 o
  -5   5  18       86.17       71.88     50.64 o
  -4   5  18     1612.32     1910.00    138.44 o
  -3   5  18     1452.01     1568.77    127.74 o
  -2   5  18      288.78      252.51     42.59 o
  -1   5  18     2095.83     1946.47     86.34 o
   0   5  18      157.40      100.21     38.68 o
   1   5  18      839.11      704.02     68.11 o
   2   5  18      265.27      159.79     38.54 o
   3   5  18       43.51       66.61     59.61 o
  -5   6  18      414.06      484.65     70.11 o
  -4   6  18      377.83      415.39     66.20 o
  -3   6  18      656.35      851.77    179.82 o
  -2   6  18     1785.33     1793.38    272.23 o
  -1   6  18        9.12        6.47     51.54 o
   0   6  18      828.75      734.32    158.01 o
   1   6  18      406.51      396.05     34.37 o
   2   6  18      238.42      183.43     37.75 o
  -4   7  18      268.38      281.36     79.55 o
  -3   7  18      634.48      770.99    143.88 o
  -2   7  18       27.40       75.10     57.76 o
  -1   7  18     1058.53     1052.99    157.04 o
   0   7  18      146.00      137.99     74.53 o
  -7   1  19       28.01       43.71     46.54 o
  -6   1  19        0.42       -1.25     44.20 o
  -5   1  19       31.31       21.11     51.68 o
  -4   1  19        0.53      -35.21     48.81 o
  -3   1  19        0.42        0.62     45.66 o
  -2   1  19       10.74       21.72     45.41 o
  -1   1  19        2.76       34.50     55.39 o
   0   1  19       56.44       49.05     55.66 o
   1   1  19       23.13       20.05     53.54 o
   2   1  19      127.93      170.96     40.42 o
   3   1  19        0.32      -27.17     34.55 o
   4   1  19        3.36        8.69     36.72 o
  -7   2  19        0.49      -27.08     55.53 o
  -6   2  19       11.47       42.92     55.14 o
  -5   2  19        0.57      -64.63     51.73 o
  -4   2  19        1.10        8.62     47.22 o
  -3   2  19       77.78       77.60     45.19 o
  -2   2  19       17.50       42.93     44.62 o
  -1   2  19       49.65       -0.49     41.46 o
   0   2  19       42.91       35.99     53.70 o
   1   2  19       21.09       48.38     54.69 o
   2   2  19       11.62      -43.73     55.58 o
   3   2  19       13.57        7.16     42.83 o
  -7   3  19        0.10        4.24     55.88 o
  -6   3  19       15.54       46.66     55.11 o
  -5   3  19        7.76      -47.74     47.84 o
  -4   3  19       51.71       57.37     47.62 o
  -3   3  19        1.04        3.04     44.67 o
  -2   3  19        1.10        8.76     42.07 o
  -1   3  19        2.62       22.89     42.60 o
   0   3  19        1.35       34.87     56.60 o
   1   3  19       92.11      101.44     54.42 o
   2   3  19        3.35       -4.90     54.15 o
   3   3  19       61.62       66.21     43.60 o
  -6   4  19       13.24       29.31     55.07 o
  -5   4  19       34.26       17.78     64.47 o
  -4   4  19        4.74      -18.06     45.64 o
  -3   4  19       24.60       45.52     46.54 o
  -2   4  19       17.61       11.67     41.44 o
  -1   4  19        3.53       26.44     41.95 o
   0   4  19       50.97       28.23     41.23 o
   1   4  19       16.67       14.26     54.77 o
   2   4  19      117.36       97.82     54.35 o
  -5   5  19        4.89       40.83     66.69 o
  -4   5  19      137.52      177.96     67.08 o
  -3   5  19      123.74       69.53     61.63 o
  -2   5  19      135.57      128.22     43.91 o
  -1   5  19      197.06      172.59     40.50 o
   0   5  19        0.89      -27.30     38.77 o
   1   5  19      153.44      125.76     38.94 o
   2   5  19       83.98       80.00     53.67 o
  -4   6  19       41.66       79.45     67.15 o
  -3   6  19      114.87      102.45     65.03 o
  -2   6  19      191.08      143.37     59.29 o
  -1   6  19      137.79      135.28     56.26 o
   0   6  19      103.32       71.17     52.87 o
  -6   0  20      680.68      995.18     77.73 o
  -5   0  20     1657.02     2140.29    111.60 o
  -4   0  20        1.02       28.64     91.24 o
  -3   0  20     2497.05     2459.12    123.67 o
  -2   0  20     2050.01     2097.59    118.73 o
  -1   0  20      583.09      406.17     88.39 o
   0   0  20      705.91      697.24     93.73 o
   1   0  20       11.56       29.36     87.40 o
   2   0  20       29.41       -4.92     77.59 o
   3   0  20      121.68      107.47     52.01 o
  -6   1  20     1068.71     1133.16     66.29 o
  -5   1  20      284.64      415.91     58.63 o
  -4   1  20     1473.48     1631.17     69.13 o
  -3   1  20      157.63      174.87     49.33 o
  -2   1  20      250.09      304.04     61.77 o
  -1   1  20      199.34      265.11     64.32 o
   0   1  20      150.00      113.89     58.68 o
   1   1  20      406.25      407.17     68.84 o
   2   1  20       56.81       18.81     56.00 o
  -6   2  20      368.25      466.73     61.29 o
  -5   2  20      860.49      985.38     60.96 o
  -4   2  20        0.52      -22.26     51.36 o
  -3   2  20     1604.77     1719.60     61.58 o
  -2   2  20      467.32      374.29     50.17 o
  -1   2  20      427.45      403.35     63.90 o
   0   2  20      320.67      266.43     61.61 o
   1   2  20      239.57      190.12     77.24 o
   2   2  20      226.69      248.37     61.01 o
  -5   3  20      121.11      149.08     53.96 o
  -4   3  20     2101.99     2236.41    113.80 o
  -3   3  20       53.75       28.12     48.22 o
  -2   3  20      861.35      942.69     97.03 o
  -1   3  20      170.62      152.79     46.14 o
   0   3  20      415.56      426.57     92.47 o
   1   3  20      299.17      303.55     59.96 o
   2   3  20      327.34      312.15     62.49 o
  -5   4  20      818.46     1048.52     77.38 o
  -4   4  20       13.99       58.76     49.78 o
  -3   4  20      699.57      652.16     60.35 o
  -2   4  20      107.59      108.08     46.17 o
  -1   4  20      154.41      121.29     44.45 o
   0   4  20      109.55       94.99     43.44 o
   1   4  20      277.62      290.63     62.82 o
  -3   5  20      422.02      440.09    110.49 o
  -2   5  20      250.80      209.99     60.44 o
  -1   5  20      590.07      524.65     53.08 o
  -5   1  21        0.19        6.62     56.94 o
  -4   1  21       12.86       25.03     52.15 o
  -3   1  21        1.75      -25.68     67.96 o
  -2   1  21       16.09       22.73     66.47 o
  -1   1  21        4.26        5.47     63.05 o
   0   1  21        0.19      -24.85     75.39 o
   1   1  21       62.01       59.44     62.81 o
  -4   2  21        5.41       23.03     51.20 o
  -3   2  21        2.10       22.54     50.69 o
  -2   2  21       18.17       44.52     65.51 o
  -1   2  21       24.78       61.30     63.35 o
   0   2  21        0.36        6.75     60.76 o
  -3   3  21       39.97       12.69     49.09 o
  -2   3  21       96.96       66.84     47.69 o
  -1   3  21       37.69        2.27     62.28 o
 
